# Supplementary material for: LIMP-2 enhances cancer stem-like cell properties by promoting autophagy-induced GSK3β degradation in head and neck squamous cell carcinoma
Source: Int J Oral Sci. 2023 Jun 8;15:24. doi: 10.1038/s41368-023-00229-0 (PMC10250453; doi:10.1038/s41368-023-00229-0)
Supplement: Supplementary file 3 — Supplementary Tables [file 41368_2023_229_MOESM3_ESM.xlsx]

## Sheet: Table S1
Supplementary table 1. The basic information of total HNSCC patients.
Parameters	Number	Mean ± SEM	P value
LIMP-2 total Histology
Mucosa	42	26.460 ± 7.878	Mucosa vs. Dysplasia = 0.104
Dysplasia	69	51.965 ± 8.185	Mucosa vs. HNSCC < 0.001*
HNSCC	210	94.562 ± 5.180	Dysplasia vs. HNSCC < 0.001*
Age (years)
≤60	117	90.405 ± 7.299	0.238
＞60	93	99.792 ± 7.251
Gender
Male	164	87.893 ± 5.740	0.015*
Female	46	118.340 ± 11.281
Tumor Size
T1 + T2	145	86.573 ± 6.297	0.028*
T3 + T4	65	112.384 ± 8.765
Tumor Grade
I	53	68.079 ± 9.507	I vs. II = 0.002*
II	121	108.982 ± 7.012	I vs. III = 0.637
III	36	85.084 ± 10.873	II vs. III = 0.338
lymph node status
N0	138	82.549 ± 6.531	0.001*
N(1 + 2)	72	117.587 ± 7.826
Smoking
Yes	123	92.665 ± 6.371	0.883
No	87	97.244 ± 8.708
Drinking
Yes	102	87.055 ± 6.617	0.288
No	108	101.652 ± 7.868
Primary HNSCC vs.	210	94.562 ± 5.180
Recurrent HNSCC	25	95.166 ± 11.682	0.722
Metastatic lymph node	54	120.563 ± 9.932	0.033*
TPF chemotherapy	20	107.639 ± 18.66	0.599
Radiotherapy	15	99.378 ± 16.332	0.662

## Sheet: Table S2
Supplementary table 2. Genes (n=135) involved in autophagy-lysosome biological processes.
gene_name
AGA
ANPEP
ARL8B
ARSA
ARSB
ASAH1
ATG10
ATG12
ATG13
ATG14
ATG16L1
ATG16L2
ATG2A
ATG2B
ATG3
ATG4A
ATG4B
ATG4C
ATG4D
ATG5
ATG7
ATG9A
ATG9B
ATP13A2
ATP6V0A1
ATP6V0A2
ATP6V0A4
ATP6V0B
ATP6V0C
ATP6V0D1
ATP6V0D2
ATP6V0E1
ATP6V0E2
ATP6V1A
ATP6V1B1
ATP6V1B2
ATP6V1C1
ATP6V1C2
ATP6V1D
ATP6V1E1
ATP6V1E2
ATP6V1F
ATP6V1G1
ATP6V1G2
ATP6V1G3
ATP6V1H
BECN1
CD63
CLCN5
CLCN6
CLCN7
CLN3
CREG1
CTNS
CTSA
CTSB
CTSC
CTSD
CTSE
CTSF
CTSG
CTSH
CTSK
CTSL1
CTSL2
CTSO
CTSS
CTSW
CTSZ
DNASE2
DPP4
DPP7
FUCA1
GAA
GABARAP
GABARAPL1
GABARAPL2
GABARAPL3
GALC
GBA
GLB1L
GM2A
GNS
HEXA
HEXB
HGSNAT
HPS1
HPS4
IDS
LAMP1
LAMP2
LAMTOR1
LAMTOR2
LAPTM4B
LIPA
MANBA
MAP1LC3A
MAP1LC3B
MAP1LC3B2
MCOLN1
NAGA
NAGLU
NEU1
NPC1
NPC2
PIK3C3
PIK3CG
PPT1
PSAP
SCARB2
SGSH
SLC11A2
SLC12A4
SLC17A5
SLC26A11
SLC29A3
SLC2A8
SLC36A1
SLC44A2
SMPD1
SNCA
SQSTM1
TMEM175
TMEM55A
TMEM63A
TPP1
ULK1
ULK2
UVRAG
VAMP1
VPS11
VPS18
VPS33A
VPS8
WIPI1

## Sheet: Table S3
Supplementary table 3. Univariate Cox regression analysis was used to screen the TCGA-HNSCC dataset for genes significantly related to poor overall survival.
gene_name	HR	HR.95L	HR.95H	p.Cox
DKK1	2.053	1.557	2.708	3.51859e-07
SEC61G	1.972	1.502	2.591	1.0569e-06
ALG2	1.879	1.428	2.472	6.53265e-06
FOXA2	1.858	1.416	2.438	7.71285e-06
CCDC86	1.865	1.419	2.452	7.8264e-06
MCTS1	1.843	1.404	2.418	1.05126e-05
PCTP	1.843	1.402	2.424	1.21298e-05
AIMP1	1.848	1.401	2.437	1.35027e-05
MIR4435-2HG	1.827	1.392	2.399	1.43818e-05
MSANTD3	1.830	1.389	2.410	1.72035e-05
MARK4	1.825	1.386	2.403	1.86485e-05
CTTN	1.815	1.381	2.385	1.90188e-05
PGK1	1.778	1.351	2.340	3.95673e-05
H3C7	1.751	1.337	2.294	4.69098e-05
POMP	1.752	1.336	2.297	4.91834e-05
STC2	1.746	1.328	2.295	6.60641e-05
PHB	1.741	1.325	2.289	6.90627e-05
HOXB9	1.738	1.323	2.285	7.28806e-05
SCAT8	1.737	1.322	2.281	7.33377e-05
CASC8	1.737	1.320	2.285	7.9628e-05
MRPL33	1.731	1.318	2.275	8.16333e-05
HRG	1.733	1.318	2.278	8.21736e-05
SEC11A	1.720	1.312	2.256	8.62963e-05
UFM1	1.721	1.312	2.257	8.79021e-05
NTMT1	1.723	1.313	2.261	8.7929e-05
TMED2	1.719	1.310	2.255	9.24264e-05
MYOSLID	1.706	1.300	2.240	0.000118389
EFNB2	1.706	1.299	2.241	0.000123491
SPOCK1	1.707	1.298	2.244	0.000128746
CYCS	1.708	1.298	2.246	0.000130199
GNG10	1.695	1.291	2.225	0.000143765
AC011369.2	1.690	1.288	2.218	0.000153173
SETD3	1.684	1.284	2.209	0.000166411
TSPAN31	1.690	1.285	2.222	0.000170759
CCDC43	1.681	1.282	2.205	0.000172265
AIG1	1.676	1.279	2.196	0.00017738
LIMA1	1.683	1.281	2.213	0.000187302
ACTL8	1.685	1.280	2.217	0.000195369
TRIB3	1.679	1.278	2.206	0.000200594
PEX11A	1.672	1.275	2.193	0.000202277
PRKG1-AS1	1.680	1.278	2.208	0.000203479
AC079298.3	1.674	1.274	2.201	0.00021932
BCAP31	1.665	1.270	2.182	0.000221147
SEC14L2	1.665	1.268	2.185	0.000240501
AL136116.3	1.662	1.266	2.182	0.000250989
AC104041.1	1.659	1.264	2.177	0.000263552
PWWP3B	1.657	1.263	2.175	0.000268894
ARL4AP5	1.653	1.259	2.170	0.000301034
HBEGF	1.653	1.258	2.171	0.000311027
AUP1	1.646	1.254	2.161	0.000324995
MRPL10	1.651	1.255	2.172	0.000337605
AIMP2	1.641	1.251	2.152	0.000341921
PDGFA	1.646	1.253	2.162	0.000343497
FRMD5	1.637	1.249	2.146	0.00035941
FADD	1.638	1.249	2.148	0.000365956
HPRT1	1.640	1.249	2.155	0.000375921
PFN2	1.634	1.246	2.142	0.000381285
CYB5B	1.636	1.245	2.151	0.000411442
MRPS23	1.633	1.244	2.143	0.000412964
AC083967.1	1.625	1.240	2.128	0.000427889
PPIB	1.621	1.239	2.122	0.000430698
GTF2F2	1.624	1.240	2.128	0.000432796
LINC00460	1.623	1.239	2.126	0.000437248
CAVIN1	1.625	1.240	2.131	0.000440584
CNTN5	1.634	1.242	2.151	0.000455346
NIP7	1.626	1.239	2.135	0.000464824
MRPS7	1.629	1.239	2.142	0.000470597
GGPS1	1.623	1.236	2.131	0.000486017
TMCO1	1.618	1.235	2.121	0.000487327
PRMT5	1.621	1.236	2.127	0.000487518
AC007879.3	1.619	1.234	2.125	0.000506396
GRB14	1.620	1.233	2.128	0.000526266
PRDX6	1.615	1.232	2.119	0.000529974
TRMT12	1.609	1.229	2.108	0.000552607
RSL24D1	1.609	1.228	2.107	0.000556365
NUTF2	1.610	1.228	2.110	0.000558355
SYT1	1.618	1.230	2.128	0.000582218
AC008063.1	1.607	1.226	2.106	0.000595534
KDELR1	1.602	1.224	2.099	0.000610645
EMC7	1.601	1.223	2.095	0.000618392
LINC00888	1.600	1.222	2.095	0.000623605
PWP1	1.605	1.224	2.105	0.000626653
OSTC	1.603	1.223	2.101	0.000637916
TOMM34	1.598	1.220	2.095	0.000676455
ERH	1.599	1.220	2.095	0.000680941
PSMD7	1.604	1.221	2.106	0.000687287
TRMT112	1.605	1.221	2.109	0.000695017
PES1	1.597	1.218	2.093	0.000702286
ATP5F1E	1.595	1.218	2.090	0.000702654
FHL2	1.598	1.218	2.096	0.000706065
ANKRD1	1.598	1.218	2.097	0.000713613
CAV2	1.601	1.218	2.103	0.000731496
NUP37	1.602	1.219	2.105	0.000732084
SBDS	1.592	1.215	2.087	0.000741032
SQLE	1.593	1.215	2.087	0.000741279
ATP6V0E1	1.593	1.216	2.088	0.000742145
ACTB	1.593	1.214	2.089	0.000770577
ACTG1P11	1.590	1.213	2.083	0.000772745
SPRED3	1.589	1.212	2.082	0.000791192
ADK	1.589	1.212	2.082	0.000791527
TMEM92	1.587	1.211	2.079	0.000804939
RNF149	1.588	1.212	2.081	0.000806382
LRRC59	1.585	1.210	2.077	0.000821688
LSP1P4	1.586	1.210	2.077	0.000823008
EIF3B	1.584	1.210	2.075	0.000829166
AATF	1.584	1.209	2.076	0.000842366
INHBA	1.589	1.210	2.087	0.000856864
LINC01123	1.588	1.209	2.085	0.000874436
PIP4P2	1.585	1.208	2.079	0.000886082
RRP15	1.585	1.208	2.081	0.000889515
SUMO2	1.579	1.206	2.067	0.000889913
HMGB1P1	1.581	1.207	2.071	0.000890515
GHITM	1.588	1.208	2.086	0.00090245
JPT1	1.578	1.205	2.067	0.000921721
SMS	1.575	1.203	2.062	0.000937796
C14orf119	1.579	1.205	2.071	0.000939755
SPRYD7	1.580	1.205	2.073	0.000943943
PLS3	1.579	1.204	2.072	0.000963106
AP001271.1	1.579	1.204	2.071	0.000964147
PTPRR	1.576	1.203	2.066	0.000967008
RBM24	1.577	1.203	2.067	0.000969494
STXBP1	1.581	1.204	2.077	0.000996532
ROMO1	1.571	1.201	2.057	0.000997181
ATP5MF	1.571	1.200	2.057	0.00100546
AC009948.2	1.576	1.201	2.068	0.00103146
BTC	1.578	1.201	2.073	0.00104662
SYT14	1.574	1.200	2.066	0.00105424
AAR2	1.572	1.199	2.062	0.00106791
CSRP1	1.572	1.198	2.063	0.00109718
CNIH4	1.571	1.198	2.061	0.00110051
CAMK2N1	1.567	1.196	2.052	0.0011006
JKAMP	1.569	1.197	2.057	0.00110894
AL390955.2	1.563	1.195	2.045	0.00111407
NME1	1.563	1.195	2.046	0.00112333
RARS1	1.566	1.195	2.052	0.00114413
DHRS7	1.564	1.194	2.050	0.00118136
PDZD11	1.569	1.195	2.061	0.00118389
RPL39	1.559	1.191	2.040	0.00121553
ITGA5	1.565	1.193	2.053	0.00121618
LRRC8A	1.563	1.193	2.049	0.00121698
CHGB	1.565	1.193	2.054	0.00122383
FTH1	1.565	1.193	2.054	0.00122776
AC073257.2	1.560	1.191	2.043	0.00123182
RPF2	1.565	1.193	2.054	0.00123891
AC009226.1	1.559	1.190	2.043	0.00127701
AC093536.1	1.559	1.189	2.042	0.00129813
KCNG1	1.555	1.188	2.036	0.00131596
ALG5	1.557	1.188	2.040	0.00132921
TTPAL	1.556	1.187	2.040	0.00135842
TRIM32	1.556	1.186	2.042	0.00143231
EIF2S1	1.550	1.184	2.030	0.00143329
EMC4	1.549	1.183	2.029	0.00147746
MYL2	1.555	1.184	2.042	0.00148887
GOLM1	1.550	1.183	2.032	0.00149153
NDFIP1	1.545	1.181	2.021	0.00151996
HMGB1P6	1.546	1.181	2.023	0.00152307
BCHE	1.555	1.183	2.042	0.00152985
MESD	1.544	1.180	2.021	0.00155294
ADPRHL1	1.545	1.180	2.022	0.00155512
ZCCHC10	1.549	1.181	2.031	0.0015628
SFXN3	1.547	1.180	2.027	0.00157123
HSD17B12	1.551	1.181	2.036	0.00157671
ORMDL2	1.542	1.178	2.019	0.00161085
LINC01106	1.550	1.180	2.035	0.00162053
ESD	1.543	1.178	2.021	0.00162406
TMED10	1.543	1.177	2.022	0.00166946
OGFOD1P1	1.542	1.177	2.021	0.00167589
CHCHD2P2	1.543	1.177	2.024	0.00171867
FSCN1	1.542	1.176	2.022	0.00172647
EXOSC3P1	1.540	1.175	2.017	0.00173074
SLC25A39	1.536	1.174	2.009	0.00173119
KRT18P28	1.535	1.174	2.008	0.00173172
KCNMB4	1.540	1.175	2.017	0.00173958
TMEM105	1.537	1.174	2.013	0.00176673
RAN	1.537	1.173	2.014	0.00182168
KARS1	1.539	1.173	2.019	0.00185552
AC013470.2	1.543	1.174	2.028	0.00187995
TMEM242	1.536	1.172	2.014	0.00188315
CHCHD2	1.536	1.171	2.015	0.00192249
PLAU	1.533	1.170	2.009	0.00196576
AL136114.1	1.537	1.170	2.017	0.00197623
NAT10	1.529	1.168	2.001	0.00201268
MEG8	1.529	1.168	2.003	0.0020222
PPT2	1.530	1.168	2.005	0.00202306
UBE2L3	1.530	1.168	2.005	0.00204187
NSMCE3	1.526	1.166	1.997	0.00205176
SURF4	1.531	1.168	2.007	0.00205791
EIF3D	1.532	1.168	2.011	0.00206
MIR4713HG	1.527	1.166	2.000	0.0020989
TPM3	1.531	1.167	2.007	0.00209994
STIP1	1.527	1.166	2.000	0.00211401
EMC8	1.532	1.167	2.010	0.00211557
LGALS1	1.527	1.166	2.000	0.00212345
CCNA1	1.527	1.166	2.001	0.0021269
ARL4D	1.536	1.168	2.020	0.00214288
HSP90AA1	1.524	1.164	1.995	0.00216359
AL161908.1	1.523	1.163	1.993	0.00219927
TOMM7	1.524	1.164	1.996	0.00219938
KLHL31	1.525	1.164	1.998	0.00222589
LINC02029	1.520	1.162	1.988	0.00224852
MALSU1	1.526	1.163	2.001	0.00226818
PDIA3	1.519	1.161	1.986	0.00228376
YKT6	1.520	1.161	1.988	0.00228733
NUDT15	1.521	1.161	1.991	0.00230886
H2AW	1.520	1.161	1.990	0.00230909
SCOC	1.518	1.160	1.986	0.00232805
DKC1	1.520	1.161	1.990	0.00232967
AC039056.2	1.523	1.162	1.997	0.00233159
LINC02450	1.519	1.160	1.990	0.00236889
PRUNE2	1.521	1.160	1.993	0.00237995
IDS	1.522	1.161	1.995	0.00238528
OAF	1.517	1.159	1.985	0.00239486
GSTP1	1.522	1.160	1.997	0.00241802
KIAA1191	1.521	1.159	1.995	0.00247153
RTN4	1.517	1.158	1.987	0.00247201
PGAM1	1.523	1.160	2.000	0.00247382
ERG28	1.517	1.158	1.987	0.00249985
TCEAL5	1.524	1.159	2.003	0.00254491
DNAJA2	1.518	1.157	1.990	0.00254689
RPL9	1.511	1.155	1.975	0.00258086
CCDC169	1.511	1.155	1.978	0.00261375
TMEM177	1.516	1.156	1.989	0.00262741
KDELR2	1.511	1.154	1.978	0.00268074
ERP44	1.511	1.154	1.979	0.00269588
TMEM208	1.508	1.153	1.972	0.00272616
LINC00052	1.510	1.153	1.976	0.00274936
MUL1	1.511	1.153	1.980	0.00275914
HEBP1	1.511	1.153	1.981	0.00276228
SPINK1	1.514	1.154	1.986	0.00276954
RAB1A	1.509	1.152	1.976	0.00279142
RDH11	1.510	1.153	1.979	0.00279721
AC073569.2	1.517	1.154	1.994	0.00279939
BLCAP	1.510	1.152	1.981	0.00285312
TM9SF2	1.509	1.151	1.979	0.00287894
CSNK2A2	1.511	1.152	1.983	0.00288957
AREG	1.504	1.149	1.968	0.00294725
TOP1	1.504	1.149	1.968	0.00295384
FTH1P16	1.506	1.149	1.973	0.00300144
GSTO1	1.502	1.148	1.965	0.00302494
NCAM1	1.507	1.149	1.977	0.00303017
NNMT	1.513	1.151	1.991	0.00304769
ACTN1	1.509	1.150	1.982	0.00304882
C1orf105	1.504	1.148	1.970	0.00306824
IGF2BP2-AS1	1.501	1.147	1.963	0.00309209
FLJ30679	1.500	1.146	1.963	0.00311367
EMD	1.508	1.148	1.981	0.00314183
HMGA1	1.504	1.147	1.972	0.00314991
MTFP1	1.500	1.146	1.963	0.00315015
AP005264.5	1.504	1.147	1.973	0.00318915
POLR2C	1.505	1.147	1.975	0.00321786
BAK1	1.498	1.145	1.961	0.00324057
RRAS2	1.498	1.145	1.961	0.003258
TACO1	1.503	1.145	1.972	0.00329124
SRPX2	1.504	1.145	1.976	0.00331965
SNHG29	1.499	1.144	1.963	0.00333435
EIF3M	1.496	1.143	1.957	0.00334316
AC013565.1	1.498	1.143	1.964	0.00338608
SAR1A	1.498	1.143	1.963	0.00341215
WNT7A	1.495	1.142	1.957	0.00343369
RPL38	1.493	1.141	1.952	0.00345468
BASP1	1.493	1.141	1.954	0.00347494
ETV4	1.499	1.142	1.967	0.00349949
CFDP1	1.500	1.143	1.969	0.00350393
SLC25A17	1.496	1.142	1.961	0.00351343
NPM1	1.495	1.141	1.959	0.00356209
CYP19A1	1.493	1.140	1.955	0.00357384
SERPINE1	1.493	1.140	1.956	0.00358424
TMX2	1.500	1.142	1.971	0.00359831
TCEAL8	1.490	1.139	1.950	0.00360334
DUSP13	1.493	1.140	1.956	0.00361207
DNAJC15	1.492	1.139	1.953	0.00364175
DAD1	1.490	1.139	1.950	0.0036572
MLXIPL	1.497	1.140	1.966	0.00367309
PTGR1	1.491	1.139	1.953	0.00367984
SMPX	1.493	1.139	1.958	0.00370381
DENR	1.488	1.137	1.947	0.00381547
EIF5A2	1.489	1.137	1.949	0.00381672
UTP4	1.491	1.137	1.955	0.00384256
RPL12	1.486	1.136	1.943	0.00385377
TIMP4	1.490	1.137	1.953	0.00388125
PFDN1	1.491	1.137	1.956	0.00389419
LTA4H	1.487	1.136	1.947	0.00389702
AC012213.4	1.490	1.137	1.954	0.00390058
OLR1	1.496	1.137	1.967	0.0039522
FADS3	1.485	1.135	1.943	0.00395992
NDRG1	1.486	1.135	1.947	0.00399877
MYOT	1.487	1.135	1.949	0.00400973
HSPD1	1.485	1.134	1.945	0.00401212
AC012447.1	1.484	1.134	1.943	0.00402884
EIF3LP3	1.488	1.135	1.951	0.00403297
AFG3L2	1.488	1.135	1.952	0.00406958
LIF	1.492	1.135	1.962	0.00411201
SC5D	1.486	1.134	1.948	0.00411538
LDHB	1.486	1.133	1.948	0.00419006
RDH14	1.480	1.131	1.936	0.00423934
AC239859.5	1.481	1.131	1.939	0.00427043
TCEAL4	1.480	1.131	1.937	0.0042836
RPL26L1	1.486	1.132	1.951	0.00432256
PHYH	1.479	1.130	1.935	0.00435217
TMEM144	1.480	1.130	1.937	0.0043632
KIF6	1.480	1.130	1.937	0.00436753
CERS5	1.478	1.130	1.935	0.00438357
PARK7	1.481	1.130	1.940	0.00439854
LINC01152	1.478	1.129	1.934	0.00441424
RYR2	1.481	1.130	1.941	0.00442462
KLC2	1.479	1.129	1.938	0.00447785
CTNNAL1	1.477	1.129	1.933	0.00448068
CD63	1.478	1.128	1.935	0.00455775
C8orf33	1.478	1.128	1.936	0.00455974
SEMA3C	1.479	1.128	1.938	0.00457144
ADCY2	1.478	1.128	1.937	0.00457346
AC010595.1	1.480	1.129	1.941	0.00458789
ZDHHC9	1.479	1.128	1.938	0.00461971
SARS1	1.474	1.127	1.928	0.00462042
AL365258.2	1.475	1.127	1.930	0.00465101
TIMP1	1.476	1.127	1.934	0.00466297
FAP	1.477	1.127	1.936	0.00469335
KLF7-IT1	1.479	1.127	1.941	0.00472752
AC099066.3	1.478	1.126	1.940	0.00486895
KLF7	1.475	1.125	1.935	0.00495889
PFDN4	1.471	1.124	1.926	0.00496398
TNFRSF12A	1.474	1.124	1.932	0.00496898
AL354714.2	1.471	1.124	1.926	0.00498285
ZBED9	1.470	1.123	1.925	0.00502021
LMAN2L	1.475	1.124	1.937	0.00510205
LINC01546	1.468	1.122	1.920	0.00511455
FKBP14	1.471	1.123	1.928	0.0051168
MYPN	1.470	1.122	1.925	0.00517554
HSPB7	1.473	1.123	1.932	0.00518199
NAA20	1.468	1.122	1.922	0.00519083
TTC7B	1.470	1.122	1.926	0.00519944
CITED1	1.472	1.122	1.930	0.00520637
AL157932.1	1.474	1.123	1.936	0.00522986
ALG1	1.466	1.121	1.917	0.00523134
RRAGA	1.470	1.122	1.926	0.0052376
ACTR10	1.466	1.121	1.917	0.00523916
POLD2	1.468	1.121	1.922	0.00525667
TMEM101	1.470	1.121	1.926	0.00528782
DESI1	1.472	1.122	1.933	0.00532931
FAM198B-AS1	1.468	1.121	1.924	0.00533586
POPDC3	1.468	1.120	1.923	0.00535752
CLN5	1.466	1.119	1.919	0.00541461
TCEAL9	1.462	1.118	1.910	0.00546801
POLR2G	1.466	1.119	1.921	0.00548853
HNRNPC	1.463	1.118	1.915	0.00550957
ANXA2P2	1.467	1.119	1.924	0.00553018
AP3S1	1.465	1.118	1.918	0.00554153
IQCM	1.465	1.118	1.920	0.00557748
C5orf46	1.465	1.118	1.919	0.00559258
MYL4	1.462	1.117	1.913	0.00560695
TIMM10	1.463	1.117	1.914	0.00562449
WT1	1.464	1.118	1.918	0.00563915
ZNF134	1.462	1.117	1.913	0.00568687
HOXA1	1.463	1.117	1.916	0.00571576
TMEM215	1.464	1.117	1.919	0.00578093
ZNF385A	1.466	1.117	1.923	0.00582508
AZIN1	1.461	1.116	1.913	0.00585768
NAT8L	1.458	1.115	1.906	0.00586813
SPRYD3	1.458	1.115	1.907	0.00587243
RPL23	1.459	1.115	1.909	0.00588312
DDT	1.461	1.115	1.913	0.00593799
THBS1	1.460	1.115	1.913	0.0059814
FAU	1.457	1.114	1.907	0.00604683
C1orf43	1.459	1.114	1.912	0.00608573
DDX56	1.455	1.113	1.903	0.00611546
PNMA1	1.457	1.113	1.907	0.00612425
KTN1-AS1	1.461	1.114	1.915	0.00613167
PFKP	1.462	1.114	1.919	0.00613922
CIAPIN1	1.457	1.113	1.907	0.00615742
BRI3	1.455	1.112	1.904	0.00618374
PUS3	1.456	1.112	1.906	0.00622238
SUGT1	1.454	1.112	1.902	0.00623735
SLIRP	1.455	1.112	1.903	0.00625902
NOLC1	1.459	1.113	1.912	0.00626258
COPS7A	1.457	1.112	1.909	0.00631107
GOT2	1.456	1.112	1.908	0.00632453
MRPL1	1.454	1.111	1.903	0.0063348
SIL1	1.453	1.111	1.901	0.00636014
CDCP1	1.457	1.112	1.909	0.0063963
NKX2-8	1.454	1.111	1.903	0.00643027
CD164	1.453	1.110	1.901	0.00644016
VPS26A	1.456	1.111	1.909	0.00648826
AC078883.3	1.458	1.111	1.912	0.00649916
C7orf50	1.452	1.110	1.901	0.00654071
NECTIN3-AS1	1.456	1.110	1.908	0.00655195
C16orf74	1.452	1.110	1.899	0.00657199
RTCB	1.453	1.110	1.903	0.0065752
AC244517.6	1.459	1.111	1.915	0.00657638
PVR	1.452	1.109	1.900	0.00659356
DHRS2	1.450	1.109	1.895	0.00660261
ANXA2	1.451	1.109	1.899	0.00662771
IL1RAPL2	1.452	1.109	1.900	0.00664098
BTG4	1.452	1.109	1.901	0.00664155
AL163952.1	1.454	1.110	1.905	0.00664646
PTX3	1.451	1.109	1.900	0.00669451
KCTD5	1.452	1.109	1.901	0.00669602
TMBIM6	1.451	1.109	1.899	0.00672797
AL161431.1	1.449	1.108	1.896	0.00678341
GLRX5	1.450	1.108	1.897	0.00679114
KCNF1	1.451	1.108	1.900	0.00680039
DNAAF5	1.451	1.108	1.901	0.00680726
CALM1	1.450	1.108	1.899	0.0068672
WDR43	1.451	1.108	1.901	0.00686835
AC025419.1	1.447	1.107	1.893	0.00689208
TBC1D2	1.453	1.108	1.906	0.00689637
PDF	1.448	1.107	1.895	0.00690007
NALCN	1.456	1.108	1.912	0.00692661
LINC01719	1.451	1.107	1.901	0.00696825
STX8	1.447	1.106	1.892	0.00699588
NAGS	1.452	1.107	1.904	0.00700436
SNRPE	1.451	1.107	1.903	0.00702972
H3C12	1.449	1.107	1.898	0.00703072
OST4	1.450	1.107	1.900	0.00703094
TPCN2	1.447	1.106	1.893	0.00703363
HMMR	1.447	1.106	1.894	0.00704581
SLC15A4	1.448	1.106	1.895	0.00710096
SNX19P2	1.447	1.106	1.894	0.00710785
MYH8	1.449	1.106	1.897	0.00712004
NDUFA1	1.445	1.105	1.889	0.00715961
CCT5	1.447	1.105	1.894	0.00716548
SRP68	1.447	1.105	1.895	0.00718279
LINC00958	1.449	1.106	1.899	0.00720526
ELOVL6	1.451	1.106	1.903	0.00723255
ACTC1	1.450	1.106	1.902	0.00723783
DARS-AS1	1.446	1.105	1.893	0.00726902
DDIT4	1.445	1.104	1.891	0.00727186
SUMO1P3	1.445	1.104	1.891	0.0073122
SLC2A3	1.446	1.104	1.895	0.00738517
LINC02832	1.443	1.103	1.887	0.00738574
PSMD12	1.442	1.103	1.885	0.00740197
BARX1-DT	1.450	1.105	1.904	0.00742104
MIR196A1	1.449	1.104	1.901	0.00748194
HIBADH	1.449	1.104	1.903	0.00755931
IMMP2L	1.442	1.102	1.887	0.00756929
AL138689.1	1.442	1.102	1.886	0.00757122
ABCA9-AS1	1.447	1.103	1.897	0.00758176
COPG1	1.446	1.103	1.895	0.00760251
MYL1	1.446	1.103	1.896	0.00763277
ADAMTS1	1.442	1.102	1.886	0.00766826
MAPK9	1.443	1.102	1.888	0.00767912
AC073610.1	1.443	1.102	1.890	0.00769312
TXNDC9	1.444	1.102	1.892	0.00772063
TMEM99	1.443	1.102	1.889	0.00774548
CCDC58	1.447	1.102	1.899	0.0077643
NUDT7	1.443	1.101	1.890	0.00778187
BTBD16	1.442	1.101	1.889	0.0078289
NOC2L	1.444	1.101	1.892	0.00783935
DPY30	1.446	1.102	1.899	0.0078564
ALX4	1.442	1.101	1.889	0.00785731
FERMT2	1.440	1.101	1.885	0.00786634
AL355596.1	1.447	1.102	1.901	0.00787803
TREML3P	1.438	1.100	1.881	0.00795014
BEX3	1.440	1.100	1.885	0.00800464
STT3A	1.438	1.099	1.881	0.00802649
RNU6-438P	1.443	1.100	1.894	0.00803149
ANXA5	1.440	1.099	1.885	0.00809729
DNAH14	1.437	1.099	1.879	0.00813374
RPL36A	1.437	1.098	1.880	0.00815708
LINC00261	1.443	1.100	1.894	0.00819709
OTUB1	1.437	1.098	1.880	0.0082128
CCZ1B	1.447	1.100	1.902	0.00821533
RAD23B	1.440	1.099	1.888	0.00827398
LMX1B	1.436	1.098	1.878	0.00830217
RNPEP	1.437	1.098	1.881	0.00831208
ATP6V1E1	1.437	1.098	1.880	0.00831707
ZDHHC4	1.437	1.098	1.880	0.00832162
GALNT3	1.436	1.098	1.880	0.0083269
ABCE1	1.436	1.098	1.880	0.00833983
AC104257.1	1.436	1.097	1.879	0.00834021
GJB7	1.437	1.098	1.881	0.00835118
P2RX6	1.437	1.097	1.881	0.00838431
HK1	1.447	1.099	1.904	0.00841523
DDX24	1.436	1.097	1.880	0.00848206
SMIM4	1.434	1.096	1.875	0.00849405
PROSER2	1.436	1.097	1.879	0.00850761
FOXD1	1.434	1.096	1.875	0.00851093
P4HA2	1.437	1.096	1.883	0.00860167
VDAC1	1.436	1.096	1.881	0.00860837
FAM210A	1.433	1.095	1.874	0.00871115
PAFAH1B2	1.434	1.095	1.878	0.00873526
SRPX	1.434	1.095	1.877	0.00875479
SPR	1.432	1.094	1.873	0.00892218
CD55	1.436	1.095	1.884	0.00893634
FAM241B	1.436	1.095	1.884	0.00894599
BZW2	1.435	1.094	1.881	0.00897399
EBPL	1.437	1.095	1.886	0.00900901
PCMT1	1.429	1.093	1.868	0.00904552
NINJ1	1.434	1.094	1.880	0.00907919
WBP4	1.429	1.093	1.868	0.00907931
MAP2K1	1.431	1.093	1.873	0.00908119
AP001033.2	1.430	1.093	1.871	0.00908656
NSMCE1	1.428	1.093	1.868	0.00910979
HACD1	1.430	1.093	1.870	0.0091196
CCDC47	1.430	1.093	1.871	0.00913821
CBY2	1.434	1.094	1.881	0.00914325
XIRP2	1.434	1.093	1.880	0.00916068
GFPT2	1.434	1.093	1.881	0.0091895
IER3-AS1	1.430	1.093	1.872	0.00920494
CHRND	1.433	1.093	1.879	0.00925488
RETN	1.428	1.092	1.867	0.00926018
BABAM2	1.432	1.093	1.876	0.00927105
SYAP1	1.427	1.092	1.866	0.00930579
BEST3	1.431	1.092	1.874	0.00931269
IRAK1	1.428	1.091	1.868	0.0093656
AC097532.2	1.427	1.091	1.866	0.00939486
WDR54	1.427	1.091	1.866	0.00943185
CISD3	1.427	1.091	1.867	0.00947216
FAM177A1	1.426	1.091	1.864	0.00947224
NT5E	1.427	1.091	1.866	0.00950777
LMOD3	1.428	1.091	1.870	0.0095096
HTR2C	1.427	1.091	1.868	0.00954725
METTL7B	1.428	1.091	1.870	0.00955004
NIPSNAP2	1.427	1.091	1.868	0.00956856
SSB	1.426	1.090	1.866	0.00964643
TNNI1	1.428	1.090	1.870	0.00969102
NPM3	1.426	1.090	1.866	0.00972037
RNF181	1.425	1.089	1.864	0.0097472
ULBP2	1.425	1.089	1.865	0.00975648
ATP5MPL	1.424	1.089	1.861	0.00978871
CHCHD2P9	1.428	1.090	1.872	0.00985459
BEND7	1.424	1.089	1.863	0.00988125
CORO1C	1.426	1.089	1.868	0.00989777
NOB1	1.428	1.089	1.873	0.00991934
DRG1	1.426	1.089	1.868	0.00993309
YIF1A	1.424	1.088	1.862	0.00997345
DUSP27	1.428	1.089	1.872	0.010002
LINC02015	1.426	1.089	1.869	0.0100255
NECAP1	1.428	1.088	1.874	0.0101182
UBAC2	1.423	1.087	1.861	0.0101269
AC097063.1	1.423	1.087	1.861	0.0101628
SP8	1.429	1.088	1.875	0.0101662
NPSR1-AS1	1.424	1.087	1.864	0.0101864
PCDHGA4	1.423	1.087	1.862	0.0101944
NUBPL	1.422	1.087	1.861	0.0102222
UGT8	1.423	1.087	1.863	0.0102644
FKBP3	1.420	1.086	1.856	0.010274
MYOD1	1.422	1.087	1.860	0.0102898
LINC02086	1.422	1.087	1.861	0.0103197
PCOLCE2	1.421	1.086	1.859	0.0103788
GTF2H5	1.420	1.086	1.857	0.0103799
LINC01980	1.421	1.086	1.859	0.0103868
UIMC1	1.422	1.086	1.862	0.0103869
MRPL58	1.424	1.087	1.867	0.0104091
SEM1	1.422	1.086	1.860	0.0104104
HOXC6	1.424	1.087	1.867	0.0104112
FTSJ1	1.419	1.086	1.855	0.0104113
AC008033.1	1.420	1.086	1.857	0.0104568
LMOD2	1.424	1.086	1.866	0.0104739
UBE2E3	1.421	1.086	1.861	0.0104892
C2orf76	1.425	1.086	1.868	0.0104893
MYOG	1.423	1.086	1.865	0.010568
PSMA4	1.421	1.085	1.861	0.010576
AC005682.1	1.419	1.085	1.857	0.0105916
TIMM8A	1.419	1.085	1.855	0.0105924
GAPDH	1.424	1.086	1.867	0.0106051
IRS2	1.420	1.085	1.859	0.0106487
AL359182.1	1.421	1.085	1.862	0.010697
H2BC9	1.421	1.085	1.862	0.0107469
DUPD1	1.421	1.085	1.861	0.010759
ADGRG1	1.421	1.085	1.862	0.0107834
FTH1P3	1.417	1.084	1.854	0.0108598
PPID	1.417	1.084	1.853	0.0108657
ARSJ	1.420	1.084	1.860	0.0109169
RNF216P1	1.420	1.084	1.860	0.0109519
SLITRK6	1.418	1.083	1.855	0.0109732
ACOT9	1.415	1.083	1.850	0.0109889
SNX9	1.417	1.083	1.854	0.0111067
NUFIP1	1.417	1.083	1.855	0.0111161
ATP5PD	1.420	1.083	1.861	0.0111482
GTF2F2P1	1.416	1.082	1.852	0.0111564
SH3BGR	1.415	1.082	1.851	0.0111855
GDI1	1.419	1.083	1.859	0.011188
VEGFC	1.415	1.082	1.850	0.011193
RSL1D1	1.416	1.082	1.852	0.0112342
NEU1	1.415	1.082	1.850	0.011268
LINC02434	1.415	1.082	1.850	0.011301
TMED9	1.415	1.082	1.850	0.0113167
PSMD8	1.414	1.081	1.849	0.011342
FAM3A	1.414	1.081	1.850	0.0113519
ASB10	1.417	1.082	1.857	0.0114451
TSPEAR	1.416	1.081	1.853	0.011456
RIPOR1	1.416	1.081	1.855	0.0114601
LINC00607	1.416	1.081	1.855	0.0114689
RPS3	1.414	1.081	1.849	0.0114887
SCG5	1.415	1.081	1.853	0.0114906
GALNT13	1.416	1.081	1.854	0.0115128
PFKM	1.419	1.082	1.862	0.0115145
C7orf26	1.413	1.081	1.848	0.0115287
HEBP2	1.416	1.081	1.854	0.0115738
SRP9	1.415	1.081	1.854	0.011582
DCBLD1	1.415	1.081	1.852	0.0116329
AC103702.2	1.413	1.080	1.849	0.011671
COBL	1.413	1.080	1.848	0.0116765
CRYGN	1.416	1.080	1.855	0.011752
DGKG	1.414	1.080	1.852	0.0117817
AC012213.1	1.416	1.080	1.857	0.0117854
MMGT1	1.413	1.080	1.849	0.0117959
KIF7	1.413	1.080	1.848	0.0118079
TXNDC12	1.412	1.079	1.847	0.0118095
AP002336.2	1.414	1.080	1.851	0.0118526
ZCRB1	1.410	1.079	1.844	0.0119106
IRAIN	1.413	1.079	1.850	0.0119363
FAM166C	1.416	1.080	1.857	0.0119714
AC105094.2	1.411	1.079	1.845	0.0119927
EGF	1.414	1.079	1.853	0.0119934
PPP1R3A	1.413	1.079	1.851	0.0120199
HOXB8	1.411	1.079	1.847	0.0120403
LRRC9	1.410	1.078	1.845	0.0120438
AC090192.2	1.417	1.079	1.860	0.0120505
SCARB1	1.410	1.078	1.845	0.012075
SPEG	1.413	1.079	1.850	0.0121052
MYH1	1.412	1.078	1.850	0.0121668
LINC02637	1.410	1.078	1.843	0.0121741
PCID2	1.409	1.078	1.843	0.0121998
C16orf72	1.411	1.078	1.847	0.0122341
RHPN2	1.415	1.079	1.857	0.0122374
HSD17B7	1.413	1.078	1.852	0.0122651
GARS1	1.409	1.077	1.842	0.0122963
HMGN1P36	1.412	1.078	1.850	0.0122983
CD59	1.410	1.077	1.845	0.0123192
C5orf15	1.410	1.077	1.845	0.0123368
CHRNA5	1.409	1.077	1.842	0.0123829
LINC01186	1.410	1.077	1.845	0.0123843
INHBB	1.410	1.077	1.847	0.0124205
SEC62	1.409	1.077	1.845	0.0124311
AL022344.1	1.412	1.077	1.850	0.0124335
CAT	1.407	1.076	1.839	0.0125301
KIAA0040	1.410	1.077	1.847	0.0125357
FAM20C	1.407	1.076	1.841	0.0126061
ATP5MC3	1.410	1.076	1.847	0.0126245
POP4	1.408	1.076	1.842	0.0126327
GPR176-DT	1.408	1.076	1.842	0.012671
MTHFD2	1.410	1.076	1.847	0.0126727
NEB	1.410	1.076	1.847	0.0126806
RPSAP52	1.406	1.075	1.837	0.0126947
LTBR	1.412	1.076	1.851	0.0127124
KIFBP	1.410	1.076	1.847	0.0127164
GAPLINC	1.406	1.075	1.838	0.0127219
MYBPH	1.409	1.076	1.844	0.0127303
OSGIN1	1.411	1.076	1.850	0.0127861
PSMC1	1.407	1.075	1.840	0.0127872
AC008083.2	1.409	1.076	1.845	0.0127927
ADAMTS15	1.408	1.075	1.843	0.012794
RTN3	1.410	1.076	1.848	0.0128175
CRIM1-DT	1.406	1.075	1.838	0.0128198
AC027228.2	1.406	1.075	1.839	0.0128253
SSR3	1.406	1.075	1.838	0.0128279
MARVELD3	1.409	1.076	1.847	0.012856
SUMF2	1.406	1.075	1.840	0.0128744
NDUFA4	1.410	1.076	1.849	0.0128848
PDZD7	1.406	1.075	1.839	0.0128921
CSNK2A1	1.408	1.075	1.845	0.0129096
RPS24	1.406	1.075	1.839	0.0129225
CCT6A	1.405	1.075	1.838	0.0129369
S100A13	1.406	1.075	1.839	0.0129545
F2RL1	1.409	1.075	1.846	0.0129937
PPME1	1.408	1.075	1.845	0.0129991
MPP6	1.407	1.075	1.841	0.0130011
FXR1	1.409	1.075	1.847	0.0130674
GSC	1.408	1.075	1.845	0.0130853
MUCL1	1.403	1.074	1.834	0.0130907
PSMB1	1.406	1.074	1.840	0.0131316
AC044787.1	1.405	1.074	1.839	0.0131563
LINC00626	1.408	1.074	1.845	0.0131635
LINC02762	1.404	1.074	1.836	0.0132029
SLC3A2	1.404	1.074	1.837	0.0132172
GAST	1.407	1.074	1.843	0.0132607
VGF	1.406	1.074	1.840	0.0132822
HM13	1.404	1.073	1.837	0.0134129
AC011369.1	1.406	1.073	1.843	0.0134439
FAM3C	1.405	1.073	1.839	0.0134839
LINC00862	1.402	1.072	1.833	0.0135157
ETV5	1.404	1.072	1.837	0.0135626
MB21D2	1.406	1.073	1.844	0.0136033
LINC01711	1.405	1.072	1.840	0.0136048
FOSL1	1.402	1.072	1.834	0.0136133
COX8A	1.402	1.072	1.833	0.0136696
E2F4	1.402	1.072	1.835	0.0137129
AF106564.1	1.403	1.072	1.838	0.0137207
PLOD1	1.403	1.072	1.836	0.0137405
ARPC3	1.403	1.072	1.836	0.0137793
POLR1D	1.401	1.071	1.833	0.013829
PON2	1.401	1.071	1.833	0.0138659
YPEL5	1.401	1.071	1.832	0.0138861
RPS2P5	1.402	1.071	1.836	0.0139099
AC138028.6	1.400	1.071	1.830	0.0139297
HSPA5	1.402	1.071	1.836	0.0139343
KRT18	1.401	1.071	1.833	0.0139655
GTF2IRD2P1	1.405	1.071	1.843	0.0139882
LDHAP4	1.402	1.071	1.837	0.0140083
ERAL1	1.401	1.071	1.834	0.014009
SPRY4-AS1	1.404	1.071	1.841	0.0140209
INAFM2	1.400	1.070	1.831	0.0140258
RPS12P31	1.399	1.070	1.829	0.0140431
NAP1L5	1.404	1.071	1.841	0.0140727
DDX59-AS1	1.402	1.070	1.835	0.0141029
NIFK	1.403	1.071	1.839	0.0141353
SNX14	1.399	1.070	1.831	0.0141511
ALMS1-IT1	1.403	1.070	1.839	0.0141561
ZMAT2	1.403	1.070	1.839	0.014167
CYP4F11	1.401	1.070	1.834	0.0142178
PTPRU	1.398	1.069	1.828	0.014242
ASB5	1.401	1.070	1.834	0.0142525
L1CAM	1.398	1.069	1.829	0.0143409
TDGP1	1.402	1.070	1.837	0.0143506
GSDME	1.399	1.069	1.830	0.0144235
EHD4	1.399	1.069	1.830	0.0145025
CHRNA1	1.398	1.069	1.828	0.0145198
DKK3	1.398	1.069	1.828	0.0145414
NME2	1.402	1.069	1.838	0.0145859
MYLPF	1.398	1.068	1.830	0.0146341
ARHGAP23P1	1.399	1.068	1.832	0.014647
HOTTIP	1.396	1.068	1.824	0.0147293
C16orf87	1.397	1.068	1.827	0.0147413
CMC2	1.397	1.068	1.828	0.0147984
SRI	1.395	1.067	1.823	0.0148293
HNRNPA1P7	1.399	1.068	1.832	0.0148323
AC004130.2	1.402	1.068	1.840	0.0148585
CECR2	1.399	1.068	1.833	0.0148743
HSPB3	1.397	1.067	1.829	0.0148792
TBCA	1.397	1.067	1.828	0.014914
DDX18	1.397	1.067	1.829	0.0149171
AC023813.3	1.396	1.067	1.828	0.0149754
AC107871.1	1.396	1.067	1.826	0.0150005
TMPRSS7	1.398	1.067	1.830	0.0150063
FITM2	1.397	1.067	1.830	0.0150387
RUVBL1	1.398	1.067	1.831	0.0150599
LINC01356	1.395	1.066	1.825	0.0152026
CCT8	1.395	1.066	1.824	0.0152102
TMEM164	1.397	1.067	1.830	0.0152103
GTF2A2	1.396	1.066	1.827	0.01522
MRPL21	1.394	1.066	1.822	0.0152576
SLC2A9	1.395	1.066	1.825	0.0152625
SLC52A3	1.398	1.066	1.832	0.0152693
PCDHB16	1.397	1.066	1.829	0.0152718
SELENOW	1.393	1.066	1.820	0.015281
AC092115.3	1.398	1.066	1.833	0.0152907
UNC50	1.398	1.066	1.833	0.015291
COMMD10	1.394	1.066	1.825	0.015338
CCT2	1.397	1.066	1.831	0.0153948
COX16	1.392	1.065	1.820	0.0154106
EXT2	1.394	1.065	1.824	0.0154141
HTATIP2	1.395	1.066	1.826	0.0154193
MNX1-AS1	1.395	1.066	1.826	0.0154395
LNCAROD	1.393	1.065	1.821	0.0154973
PSMA7	1.393	1.065	1.823	0.0155251
CPNE8	1.396	1.065	1.828	0.0155274
C3orf52	1.395	1.065	1.827	0.015556
AC011611.3	1.395	1.065	1.828	0.0156
CCDC71L	1.394	1.065	1.826	0.0156406
MYL12B	1.391	1.064	1.818	0.0156517
AL355601.1	1.395	1.065	1.827	0.0156625
AC002056.1	1.393	1.065	1.823	0.0156926
KDM4C	1.393	1.065	1.823	0.0157048
NKILA	1.394	1.065	1.825	0.0157065
RIPPLY1	1.391	1.064	1.819	0.0157548
LINC01234	1.394	1.064	1.826	0.0158241
PCGF2	1.395	1.064	1.828	0.0158333
HTR1D	1.392	1.064	1.821	0.0158443
UTP18	1.391	1.064	1.820	0.0159179
SUGT1P1	1.390	1.063	1.817	0.0159248
GJA3	1.395	1.064	1.829	0.0159632
CCDC113	1.392	1.064	1.821	0.0159746
RCE1	1.390	1.063	1.817	0.0159926
MYO18B	1.393	1.064	1.824	0.0159983
COMMD7	1.390	1.063	1.817	0.0160196
CCDC32	1.390	1.063	1.817	0.0160716
C9orf153	1.389	1.063	1.815	0.0160804
HEXB	1.390	1.063	1.817	0.0161085
CFAP20	1.394	1.063	1.826	0.0161242
FGF5	1.389	1.063	1.815	0.0161922
MT1F	1.390	1.063	1.818	0.0162336
KTN1	1.391	1.063	1.820	0.0162797
TRIM55	1.391	1.063	1.820	0.0162907
CNOT11	1.392	1.063	1.824	0.0163205
PRDX5	1.391	1.062	1.820	0.016383
ALDOA	1.392	1.063	1.825	0.016407
EID1	1.389	1.062	1.817	0.0164264
IPO7	1.390	1.062	1.820	0.0164475
TCP1P3	1.392	1.062	1.825	0.0164573
SATB2	1.390	1.062	1.820	0.01653
TNFAIP1	1.391	1.062	1.822	0.0165418
SCAT1	1.389	1.061	1.816	0.0166139
HSPH1	1.388	1.061	1.816	0.016621
RAG1	1.390	1.062	1.821	0.0166233
CCDC122	1.389	1.061	1.818	0.0166438
YWHAG	1.391	1.062	1.823	0.0166458
ALDH1B1	1.388	1.061	1.816	0.0166838
TRIML2	1.388	1.061	1.816	0.0166984
LRP11	1.388	1.061	1.816	0.0167141
AC004540.1	1.390	1.061	1.821	0.0167152
AC034213.1	1.392	1.062	1.825	0.0167648
SNRPGP2	1.387	1.061	1.813	0.0167891
TKT	1.389	1.061	1.819	0.0168588
EIF3E	1.387	1.061	1.815	0.0168651
PCDHB7	1.388	1.060	1.816	0.0169496
RPL21	1.387	1.060	1.814	0.0169586
AL158823.1	1.386	1.060	1.812	0.0170214
DTD2	1.389	1.060	1.818	0.0170818
CTSC	1.385	1.059	1.811	0.0172222
SCYL1	1.386	1.060	1.813	0.0172383
SCN9A	1.386	1.059	1.812	0.0172461
MDP1	1.388	1.060	1.819	0.0172921
POGLUT2	1.385	1.059	1.812	0.0173076
SNRPC	1.384	1.059	1.808	0.0173472
SPP1	1.386	1.059	1.813	0.0173592
RPL21P28	1.383	1.059	1.808	0.0173873
WIPI2	1.385	1.059	1.812	0.0173939
SLC7A5	1.385	1.059	1.812	0.0174222
AC007285.1	1.386	1.059	1.813	0.0174557
PGRMC1	1.386	1.059	1.813	0.0174661
PRELID1	1.385	1.059	1.811	0.0175165
MNAT1	1.386	1.059	1.814	0.0175548
HMGA2	1.384	1.058	1.810	0.017627
SMARCD3	1.386	1.058	1.815	0.0176321
NRDC	1.387	1.059	1.817	0.0176338
DNAJC12	1.387	1.059	1.817	0.0176583
PRELID2	1.388	1.059	1.820	0.0176601
DUS2	1.383	1.058	1.808	0.0176927
AC073326.1	1.383	1.058	1.808	0.0176936
PIGFP1	1.384	1.058	1.810	0.017744
CFL1	1.384	1.058	1.810	0.01777
MRPL36	1.384	1.058	1.811	0.01779
AL158201.1	1.385	1.058	1.814	0.0178021
YIPF5	1.384	1.058	1.811	0.0178348
SERPINH1	1.384	1.058	1.812	0.0178636
CALM2	1.386	1.058	1.815	0.0178835
AC090058.1	1.385	1.058	1.814	0.01789
DOLK	1.385	1.058	1.813	0.0179171
LCN1	1.383	1.057	1.810	0.0179463
RPGRIP1L	1.386	1.058	1.817	0.0179605
CACNA1S	1.388	1.058	1.821	0.0179618
DUSP9	1.387	1.058	1.818	0.0179691
CHORDC1	1.383	1.057	1.809	0.017986
FBXO16	1.383	1.057	1.809	0.0180161
LHX1-DT	1.384	1.057	1.812	0.018023
AC087257.2	1.386	1.057	1.817	0.0180515
IGF2BP2	1.385	1.057	1.813	0.0181401
AC073130.1	1.383	1.057	1.810	0.0182
PRPF19	1.382	1.057	1.808	0.0182222
PLEK2	1.381	1.056	1.805	0.0183294
MRPS5	1.381	1.056	1.807	0.0184225
GATA6	1.383	1.056	1.812	0.0184277
SELENOT	1.381	1.056	1.807	0.0184353
C1orf56	1.381	1.056	1.806	0.0184546
ACTR3	1.383	1.056	1.810	0.0184952
CAV1	1.380	1.055	1.805	0.0186187
PRDM12	1.379	1.055	1.802	0.0186542
SGCE	1.381	1.055	1.806	0.0186632
LINC01208	1.379	1.055	1.802	0.0187119
KPNA2	1.378	1.055	1.801	0.0187652
CMSS1	1.380	1.055	1.806	0.0188117
AC009262.1	1.380	1.055	1.807	0.0188608
BZW1	1.380	1.055	1.805	0.0188655
PELO	1.381	1.055	1.808	0.0188845
HSPE1P8	1.379	1.055	1.804	0.0189004
AHSA1	1.378	1.054	1.801	0.018927
RPL28	1.379	1.054	1.804	0.0189317
GAL	1.378	1.054	1.801	0.0190572
COA6	1.377	1.054	1.800	0.0191089
RPL5P22	1.379	1.054	1.805	0.0191206
NDUFB3	1.383	1.054	1.814	0.0191308
PRDX3	1.378	1.054	1.802	0.0191434
ANXA8	1.378	1.054	1.803	0.0191566
CYTOR	1.378	1.054	1.801	0.0191967
BCAT1	1.379	1.054	1.805	0.0192662
DLG1-AS1	1.381	1.054	1.810	0.0193045
AC107032.1	1.376	1.053	1.799	0.0193531
NUP93	1.379	1.053	1.805	0.0193647
LINC02535	1.377	1.053	1.801	0.0194565
ANO1	1.379	1.053	1.805	0.0194589
ECD	1.378	1.053	1.804	0.0194618
SLC39A1	1.378	1.053	1.804	0.0195207
AC138627.1	1.380	1.053	1.808	0.0195315
MED15	1.378	1.053	1.805	0.019612
SCN3B	1.378	1.053	1.805	0.0196582
MRPL45	1.377	1.052	1.801	0.0197105
MTX2	1.380	1.053	1.810	0.0197466
MED4	1.376	1.052	1.800	0.019786
SDHD	1.379	1.052	1.806	0.0197901
AC100830.2	1.378	1.052	1.806	0.019805
ARPC1B	1.375	1.052	1.798	0.0198251
ADSL	1.376	1.052	1.800	0.0198689
AC004585.1	1.375	1.052	1.797	0.019879
AC025244.1	1.378	1.052	1.806	0.0198992
TSPAN17	1.375	1.051	1.797	0.0200008
AL049839.2	1.376	1.051	1.800	0.0200018
DIAPH2-AS1	1.376	1.052	1.801	0.0200097
IFNK	1.374	1.051	1.796	0.0200284
ASCC2	1.378	1.052	1.805	0.0200336
LDHA	1.375	1.051	1.797	0.0200389
CABYR	1.376	1.051	1.800	0.0200603
FO393411.1	1.375	1.051	1.798	0.020099
AL137802.2	1.376	1.051	1.801	0.0201361
AL512353.3	1.377	1.051	1.805	0.0202386
DPM2	1.373	1.051	1.795	0.0202587
TIMM17A	1.378	1.051	1.807	0.0202823
CCNC	1.374	1.051	1.797	0.0202855
MRPL19	1.374	1.051	1.797	0.0202975
UQCC2	1.374	1.051	1.798	0.0203488
PAIP2	1.374	1.050	1.796	0.020407
WWC1	1.373	1.050	1.796	0.0204218
SNRPG	1.377	1.050	1.804	0.0205014
MRPS28	1.372	1.050	1.793	0.0205366
NBDY	1.373	1.050	1.795	0.0205796
TIPRL	1.374	1.050	1.799	0.0206468
SNORD17	1.375	1.050	1.800	0.0206621
PARP11	1.373	1.050	1.795	0.0206798
PPP1R18	1.374	1.050	1.799	0.0207637
AGA	1.374	1.050	1.799	0.0207803
RTF2	1.373	1.049	1.796	0.0208178
DDX19A	1.372	1.049	1.794	0.0209197
NDUFA12	1.371	1.049	1.792	0.0209576
AC108136.1	1.371	1.049	1.792	0.0209669
PLXNB3	1.374	1.049	1.801	0.0210003
TNFAIP6	1.373	1.049	1.796	0.0210095
PXN	1.371	1.049	1.792	0.0210131
CCBE1	1.370	1.049	1.790	0.0210383
USB1	1.374	1.049	1.799	0.021099
AC009237.14	1.374	1.049	1.800	0.0211408
ABCC3	1.371	1.048	1.794	0.0211417
PHKB	1.377	1.049	1.808	0.0211437
FRG1	1.372	1.048	1.794	0.0211707
NKX1-2	1.373	1.049	1.799	0.0211757
P4HA3	1.371	1.048	1.793	0.0212346
RPS2P48	1.372	1.048	1.796	0.0212454
LINC00632	1.373	1.048	1.799	0.0212865
RALB	1.373	1.048	1.798	0.0213367
ZDHHC8P1	1.374	1.048	1.801	0.0213653
SMN1	1.374	1.048	1.800	0.0214282
SCN2A	1.370	1.048	1.791	0.0214305
SOD1	1.374	1.048	1.801	0.0214462
AL355102.2	1.370	1.048	1.792	0.0215028
B4GALNT1	1.371	1.048	1.794	0.0215295
SCN1A-AS1	1.373	1.048	1.798	0.0215423
HOXC5	1.370	1.047	1.793	0.02156
B3GNT5	1.374	1.048	1.801	0.0215957
AL049775.3	1.370	1.047	1.794	0.0216961
YWHAB	1.369	1.047	1.789	0.0217053
ZPR1	1.370	1.047	1.792	0.0217189
MYC	1.371	1.047	1.795	0.0217348
H2AZ1	1.375	1.048	1.806	0.0217423
LARGE2	1.371	1.047	1.794	0.0217654
TMEM9	1.368	1.047	1.789	0.0217876
XPR1	1.372	1.047	1.798	0.0218156
COPRS	1.368	1.047	1.788	0.0218285
AC090519.1	1.369	1.047	1.791	0.0218479
AL499627.1	1.369	1.047	1.790	0.021851
CCNB1IP1	1.372	1.047	1.798	0.0218544
FOLH1B	1.368	1.046	1.788	0.0218732
CLYBL	1.370	1.047	1.794	0.0218735
CDIPT	1.370	1.047	1.793	0.0219015
CAP1	1.372	1.047	1.797	0.0219423
CCNQ	1.367	1.046	1.787	0.0219462
INF2	1.369	1.046	1.792	0.0219611
TSG101	1.369	1.046	1.791	0.0219757
RNU4-2	1.369	1.046	1.791	0.0219808
FAM155B	1.369	1.046	1.791	0.0220001
HEATR3	1.368	1.046	1.789	0.0220089
AF127577.4	1.371	1.047	1.796	0.0220329
OLA1	1.369	1.046	1.792	0.0220957
AC013268.3	1.372	1.046	1.798	0.022117
CACNG4	1.368	1.046	1.790	0.022134
CDH15	1.368	1.046	1.788	0.0221409
LINC00707	1.367	1.046	1.787	0.0221884
PJA1	1.367	1.046	1.788	0.0222032
HOXB-AS4	1.368	1.046	1.790	0.0222828
SFT2D1	1.366	1.045	1.785	0.0222843
LRRC38	1.366	1.045	1.786	0.0223832
UBAC2-AS1	1.367	1.045	1.788	0.0224889
ADAP1	1.372	1.046	1.800	0.0225143
SERINC3	1.367	1.045	1.787	0.0225319
WWC2	1.367	1.045	1.789	0.0226003
PRKAG3	1.368	1.045	1.790	0.0226312
NPM1P6	1.366	1.045	1.785	0.0226367
MMP14	1.370	1.045	1.797	0.0226434
AP002847.1	1.368	1.045	1.790	0.0227089
VBP1	1.369	1.045	1.793	0.0227524
UBE2F	1.366	1.044	1.787	0.0227721
STBD1	1.368	1.045	1.793	0.0228288
PREP	1.367	1.044	1.788	0.0228615
C5orf47	1.369	1.044	1.794	0.022899
PSG4	1.366	1.044	1.788	0.0229862
UBA1	1.366	1.044	1.788	0.0230311
FTH1P23	1.367	1.044	1.790	0.023049
SPECC1L-ADORA2A	1.368	1.044	1.792	0.023125
HSP90B1	1.365	1.044	1.787	0.0231576
CSGALNACT2	1.365	1.043	1.785	0.023192
UBE2Q1	1.366	1.043	1.788	0.0232398
PPIA	1.365	1.043	1.786	0.0233091
NKX2-5	1.364	1.043	1.785	0.0233493
CFAP20DC	1.365	1.043	1.785	0.0234117
UTP3	1.364	1.043	1.785	0.0234162
ACSL1	1.365	1.043	1.786	0.0235385
FAH	1.364	1.042	1.784	0.0236313
UPRT	1.363	1.042	1.781	0.0237
CTH	1.362	1.042	1.780	0.023735
RNF41	1.369	1.043	1.796	0.0237473
EZR	1.362	1.042	1.782	0.0237937
EIF4H	1.363	1.042	1.784	0.0238044
IDH1	1.364	1.042	1.786	0.0238232
UPK2	1.363	1.042	1.783	0.0238237
IFI27L2	1.364	1.042	1.785	0.0238468
AC011352.3	1.368	1.042	1.794	0.0238549
COL28A1	1.362	1.042	1.782	0.0238699
MANF	1.363	1.042	1.784	0.0238718
TOP1MT	1.361	1.042	1.779	0.023902
RTN4R	1.364	1.042	1.785	0.0239911
LINC02328	1.361	1.041	1.780	0.0240948
RARA	1.365	1.042	1.788	0.0241261
RPL23AP97	1.366	1.042	1.790	0.0241272
ENY2	1.361	1.041	1.779	0.0242029
SPTSSA	1.360	1.041	1.777	0.0242077
LINC00882	1.363	1.041	1.785	0.0242427
GRSF1	1.362	1.041	1.781	0.0242505
TMEM141	1.362	1.041	1.782	0.02428
EEF1A1P5	1.361	1.041	1.779	0.0242876
ASB4	1.362	1.041	1.783	0.0243006
SUN1	1.363	1.041	1.786	0.0243592
ARL8A	1.364	1.041	1.788	0.0244291
ARL14EPL	1.361	1.040	1.780	0.0244733
TIMM23	1.361	1.041	1.781	0.0244769
NIT1	1.363	1.041	1.786	0.0244773
PARVB	1.360	1.040	1.779	0.0244996
CAMK2A	1.362	1.041	1.783	0.0245081
KIAA2013	1.360	1.040	1.778	0.0245142
KLHL41	1.362	1.040	1.784	0.024578
PTGES3P3	1.364	1.041	1.788	0.0246003
CCND1	1.362	1.040	1.783	0.0246019
FSCN1P1	1.362	1.040	1.782	0.0246288
PRKAB2	1.362	1.040	1.783	0.0246822
ACTA1	1.363	1.040	1.785	0.0247149
SLC7A6OS	1.360	1.040	1.779	0.0247196
EIF2S3	1.360	1.040	1.779	0.0247801
ATP1B4	1.364	1.040	1.788	0.0248032
ARL2BP	1.361	1.040	1.781	0.0248781
FAHD1	1.361	1.040	1.781	0.0249272
MRGBP	1.359	1.039	1.777	0.0249551
CCT3	1.359	1.039	1.777	0.0249606
ACTN2	1.361	1.039	1.783	0.0250044
HLA-V	1.358	1.039	1.776	0.0251057
NRSN2-AS1	1.364	1.040	1.790	0.0251249
SHISA3	1.361	1.039	1.781	0.0251304
ZFP42	1.358	1.039	1.776	0.0251606
RPL35	1.358	1.039	1.775	0.0252432
ATAD1	1.360	1.039	1.782	0.0252717
HERPUD2	1.359	1.039	1.777	0.0252904
EMC10	1.358	1.039	1.777	0.0253134
SNRPB2	1.357	1.039	1.774	0.0253193
ATG4A	1.357	1.038	1.772	0.0254152
DZIP1	1.359	1.039	1.779	0.0254155
ERGIC2	1.361	1.038	1.783	0.0254902
SOCS2	1.357	1.038	1.773	0.0254966
AL359397.1	1.359	1.038	1.778	0.0255745
EIF1AX	1.357	1.038	1.773	0.0255896
ECI2	1.357	1.038	1.774	0.025605
BCORL1	1.361	1.038	1.783	0.0256189
POMT2	1.359	1.038	1.780	0.0256213
FOXD2	1.357	1.038	1.775	0.0256548
CD151	1.356	1.038	1.773	0.0257069
ASCL5	1.358	1.038	1.777	0.0257141
CTNNBL1	1.356	1.038	1.772	0.0257173
DHCR7	1.363	1.038	1.790	0.0257313
DNAJB12	1.360	1.038	1.782	0.025742
MRM2	1.358	1.038	1.778	0.0257883
RAB31	1.357	1.038	1.775	0.0258135
TPD52L2	1.358	1.038	1.777	0.0258397
OR1J1	1.357	1.037	1.774	0.025854
IP6K3	1.356	1.037	1.772	0.0259282
HOXC13	1.355	1.037	1.770	0.0259596
NPM1P46	1.356	1.037	1.774	0.0260528
AC027237.4	1.357	1.037	1.777	0.0261094
CASQ2	1.357	1.037	1.775	0.0261104
MORF4L2	1.356	1.037	1.773	0.0261122
MAGT1	1.359	1.037	1.780	0.0261244
MTHFD1L	1.355	1.037	1.770	0.0261482
NPM1P8	1.358	1.037	1.779	0.0261557
FTH1P7	1.356	1.037	1.774	0.0262048
COA4	1.357	1.037	1.777	0.0262264
NPDC1	1.355	1.037	1.771	0.0262469
GNA12	1.358	1.037	1.778	0.0262498
KIF1A	1.356	1.037	1.774	0.0262778
IGBP1	1.355	1.036	1.770	0.026285
RHOB	1.354	1.036	1.769	0.0262978
AC116021.1	1.355	1.036	1.773	0.0263168
RAB3B	1.356	1.036	1.773	0.0263227
LINC01607	1.357	1.037	1.776	0.0263347
PCNPP3	1.354	1.036	1.770	0.026357
USP14	1.357	1.037	1.776	0.0263605
CHML	1.360	1.037	1.783	0.0264013
AC006566.1	1.357	1.036	1.776	0.0264198
ZNF697	1.356	1.036	1.775	0.0265115
PPP2CA	1.358	1.036	1.780	0.0265661
SEC14L4	1.358	1.036	1.781	0.0265806
ANKRD2	1.356	1.036	1.776	0.0265902
ZNF114	1.355	1.036	1.772	0.0266018
HOXC-AS3	1.355	1.036	1.772	0.0266519
AC005291.2	1.356	1.036	1.775	0.02666
FTH1P5	1.354	1.036	1.771	0.0267153
LINC02551	1.354	1.035	1.770	0.0268054
DYNC1I1	1.357	1.036	1.779	0.026876
DNAJC7	1.355	1.035	1.773	0.0269036
DDX54	1.354	1.035	1.771	0.0269597
AC109454.3	1.357	1.035	1.778	0.0269657
MPLKIP	1.356	1.035	1.776	0.0270004
RETNLB	1.355	1.035	1.774	0.0270062
AC010894.1	1.356	1.035	1.776	0.0270155
LINP1	1.353	1.035	1.769	0.0270514
SLC25A5	1.358	1.035	1.782	0.0271591
FKBP9P1	1.355	1.035	1.775	0.0271644
PDGFB	1.356	1.035	1.777	0.0271915
MZT2B	1.353	1.035	1.771	0.0272051
LINC00869	1.352	1.035	1.767	0.027208
AL513550.1	1.354	1.035	1.772	0.0272106
TBC1D24	1.354	1.035	1.771	0.0272341
SIGMAR1	1.354	1.035	1.773	0.0272449
LSM5	1.355	1.035	1.776	0.027288
PSMD3	1.356	1.035	1.776	0.0273122
METTL5	1.355	1.035	1.774	0.0273297
AC067863.1	1.355	1.035	1.774	0.0273508
SETP12	1.352	1.034	1.768	0.0273781
IPO4	1.353	1.034	1.769	0.0274322
RASL11B	1.357	1.034	1.779	0.0274619
TMEM14C	1.352	1.034	1.767	0.027506
MYF6	1.354	1.034	1.774	0.0275552
RPL21P7	1.353	1.034	1.770	0.0276018
SHISA4	1.354	1.034	1.773	0.0277653
KRT8	1.355	1.034	1.776	0.0277729
MORF4L1	1.350	1.033	1.764	0.0278472
YBX1	1.350	1.033	1.764	0.0278755
SLN	1.352	1.033	1.770	0.027978
LINC02541	1.354	1.033	1.774	0.0279939
CTNNB1	1.354	1.033	1.773	0.0280141
TPP1	1.353	1.033	1.773	0.028037
SOHLH1	1.353	1.033	1.771	0.0280371
AASDHPPT	1.351	1.033	1.768	0.0281867
MANBAL	1.353	1.033	1.772	0.0282206
MRPL27	1.350	1.033	1.765	0.02823
SELENOF	1.350	1.033	1.766	0.0282316
ISG20L2	1.351	1.033	1.769	0.028252
LINC01213	1.349	1.032	1.763	0.028289
ASPH	1.352	1.032	1.771	0.0283947
AL589986.2	1.352	1.032	1.771	0.0285702
ZNF271P	1.352	1.032	1.771	0.0285798
TBRG4	1.350	1.032	1.766	0.0285952
MGAT4B	1.349	1.032	1.764	0.0286026
ZNRD2	1.349	1.032	1.763	0.0286286
CAPSL	1.350	1.032	1.767	0.0287097
RBP4	1.350	1.032	1.767	0.0287194
EXOSC4	1.348	1.031	1.761	0.0287614
FST	1.348	1.031	1.761	0.028765
OXSM	1.350	1.032	1.767	0.0287675
MOCS2	1.348	1.031	1.761	0.0288218
HMGCS1	1.352	1.032	1.771	0.0288545
CSF2	1.348	1.031	1.762	0.0288655
CHMP1B	1.348	1.031	1.762	0.0288871
ERGIC3	1.349	1.031	1.764	0.0288987
ARSI	1.350	1.031	1.768	0.0289245
TLL2	1.348	1.031	1.761	0.0289431
AC243654.3	1.349	1.031	1.765	0.0289575
DTNA	1.349	1.031	1.766	0.0289707
KIRREL1-IT1	1.349	1.031	1.764	0.0290228
AC107956.1	1.348	1.031	1.762	0.0290683
RAB3IL1	1.350	1.031	1.768	0.0292227
ELMO3	1.347	1.031	1.761	0.0292808
AK4	1.348	1.031	1.763	0.0292819
AP1S1	1.346	1.030	1.759	0.0293241
P4HA1	1.347	1.030	1.761	0.0293523
TMEM256	1.346	1.030	1.758	0.0293667
EIF3J	1.347	1.030	1.762	0.0294282
AC093567.1	1.349	1.030	1.767	0.0294349
ABL2	1.349	1.030	1.766	0.0295015
DUX4L9	1.348	1.030	1.763	0.0295077
DYNC2LI1	1.347	1.030	1.761	0.029537
AL773545.3	1.346	1.030	1.759	0.0296306
CAPZA2	1.347	1.030	1.763	0.0296539
AC026304.1	1.347	1.030	1.761	0.0297176
CCL20	1.348	1.030	1.766	0.0297345
TATDN1P1	1.348	1.030	1.765	0.0297473
DNAJC6	1.346	1.030	1.759	0.0297517
MTUS2	1.348	1.030	1.764	0.0297663
TXNRD1	1.350	1.030	1.768	0.0297855
GATA2-AS1	1.346	1.030	1.760	0.0297899
RXYLT1	1.347	1.030	1.762	0.0298205
GADD45B	1.346	1.029	1.759	0.029848
RPN2	1.347	1.029	1.762	0.0299791
AL021937.2	1.346	1.029	1.761	0.029982
BANF1	1.346	1.029	1.760	0.0300521
LAPTM4A	1.347	1.029	1.762	0.0300538
ATG5	1.344	1.029	1.756	0.0300592
MSMO1	1.346	1.029	1.762	0.0301039
AF127577.3	1.348	1.029	1.765	0.0301321
LINC01277	1.347	1.029	1.763	0.0301801
MRPL45P1	1.347	1.029	1.764	0.030203
KRT8P36	1.346	1.029	1.761	0.0302155
ARX	1.346	1.029	1.761	0.0302178
DPH6	1.345	1.029	1.760	0.0302784
CALU	1.345	1.029	1.760	0.030335
DDX50	1.345	1.029	1.759	0.0303431
NEK2P4	1.346	1.029	1.762	0.0303461
CFHR3	1.347	1.029	1.764	0.0303839
AL355916.1	1.345	1.028	1.759	0.0304209
PDIA5	1.343	1.028	1.755	0.0304413
MED27	1.344	1.028	1.756	0.0304989
IFI27	1.345	1.028	1.760	0.0305754
VPS25	1.344	1.028	1.756	0.03061
PPP1R14C	1.344	1.028	1.757	0.0306118
TMED4	1.345	1.028	1.760	0.0306144
RUVBL2	1.344	1.028	1.757	0.0306334
EI24	1.345	1.028	1.761	0.0306402
GINM1	1.344	1.028	1.757	0.0306798
GDE1	1.345	1.028	1.760	0.0307436
RPL4P4	1.343	1.028	1.756	0.0307564
AL035446.1	1.344	1.028	1.757	0.0307648
AC092919.2	1.346	1.028	1.762	0.0308051
HS3ST5	1.345	1.028	1.760	0.0308438
H2AC12	1.347	1.028	1.764	0.0308552
ROCK1P1	1.347	1.028	1.765	0.0308733
LINC00941	1.343	1.027	1.754	0.0309156
COG4	1.346	1.028	1.764	0.0309674
ZBTB45P1	1.344	1.027	1.758	0.0309766
SHANK2	1.346	1.027	1.763	0.0310244
PTTG1IP	1.347	1.027	1.766	0.0310953
RNF14	1.345	1.027	1.761	0.0310959
HSPA12A	1.346	1.027	1.763	0.0311225
MT1E	1.343	1.027	1.757	0.0311409
CCT4	1.343	1.027	1.755	0.031179
SKP1	1.347	1.027	1.765	0.031184
TGFBI	1.346	1.027	1.763	0.0312334
AL590617.2	1.342	1.027	1.755	0.0312401
PDLIM3	1.344	1.027	1.760	0.0314175
CWF19L2	1.343	1.027	1.757	0.031426
ZBED2	1.343	1.027	1.757	0.031442
DUSP3	1.346	1.027	1.764	0.0314737
AL139220.2	1.342	1.026	1.754	0.0315352
HSD3BP5	1.348	1.027	1.769	0.0315522
CD276	1.341	1.026	1.754	0.0315877
SNX3	1.341	1.026	1.752	0.0315994
PCDHGA1	1.343	1.026	1.757	0.0316422
AC010735.2	1.344	1.026	1.760	0.0316838
GABARAPL1	1.346	1.026	1.766	0.0316872
TMEM181	1.341	1.026	1.753	0.0317068
EDA2R	1.342	1.026	1.754	0.0318008
SMYD1	1.343	1.026	1.758	0.0318425
CASC19	1.342	1.026	1.755	0.0318716
EIF3I	1.343	1.026	1.759	0.0318885
ITGB1BP1	1.340	1.026	1.752	0.0319071
STK31	1.342	1.026	1.757	0.0319977
IGFL2-AS1	1.340	1.025	1.752	0.032034
P4HB	1.340	1.025	1.751	0.0320556
BECN1	1.342	1.025	1.756	0.0320864
DDX19B	1.341	1.025	1.753	0.0321806
ZDHHC16	1.341	1.025	1.754	0.0321902
CDH13	1.341	1.025	1.753	0.0322019
RGS16	1.343	1.025	1.758	0.0322081
RPS17	1.340	1.025	1.752	0.0322106
IGSF11	1.342	1.025	1.756	0.0322233
PNPLA4	1.340	1.025	1.752	0.0322421
ARF1	1.343	1.025	1.759	0.032284
LRRC8C	1.343	1.025	1.759	0.0323011
TLL1	1.342	1.025	1.756	0.0323129
STRN3	1.341	1.025	1.755	0.0323289
SCN5A	1.340	1.025	1.752	0.0323583
DSTN	1.342	1.025	1.756	0.0323736
RPS25	1.339	1.025	1.750	0.0324119
RPL29P19	1.340	1.025	1.752	0.032506
PTCHD3P3	1.342	1.025	1.757	0.0325584
TSACC	1.339	1.024	1.751	0.0327064
KRT18P59	1.342	1.024	1.758	0.0327214
CD3EAP	1.340	1.024	1.752	0.0327406
SDF2	1.339	1.024	1.750	0.0327611
POT1-AS1	1.339	1.024	1.751	0.0327692
PCDHGA10	1.341	1.024	1.756	0.0327936
PRKCSH	1.343	1.024	1.761	0.0328123
CASC9	1.339	1.024	1.752	0.0328666
CYP2U1-AS1	1.340	1.024	1.753	0.032868
TBL2	1.339	1.024	1.751	0.0328717
CMTM4	1.343	1.024	1.760	0.0328815
ASAH2B	1.338	1.024	1.748	0.032934
TCP1	1.339	1.024	1.750	0.0329366
CD81	1.339	1.024	1.750	0.0329456
WASHC3	1.339	1.024	1.751	0.0329677
PCBD1	1.341	1.024	1.756	0.0330153
SLC25A1	1.340	1.024	1.753	0.0330173
AL033397.1	1.341	1.024	1.756	0.0330856
ERFE	1.338	1.024	1.750	0.0331148
STK17A	1.339	1.024	1.753	0.033115
AL356274.2	1.338	1.024	1.748	0.0331191
SUPT20H	1.339	1.024	1.751	0.0331276
BOP1	1.339	1.024	1.751	0.0331333
GEMIN6	1.337	1.024	1.748	0.0331344
S100A10	1.338	1.023	1.748	0.0331948
AC016747.1	1.338	1.023	1.750	0.0332184
PDIA6	1.338	1.023	1.749	0.0332472
MAD2L2	1.338	1.023	1.748	0.03326
EIF1	1.340	1.024	1.755	0.0332669
RPL3L	1.340	1.023	1.755	0.033332
TOM1L1	1.342	1.023	1.760	0.033365
RPL12P8	1.337	1.023	1.748	0.0334553
MICU2	1.337	1.023	1.749	0.0335272
NSMF	1.343	1.023	1.762	0.0335289
BCCIP	1.340	1.023	1.754	0.0335751
RFLNA	1.340	1.023	1.754	0.0335888
ADAM10	1.337	1.023	1.748	0.0336358
CDK5R2	1.338	1.023	1.750	0.0336362
PGRMC2	1.339	1.023	1.752	0.0337548
AC018647.2	1.337	1.023	1.748	0.0337806
MND1	1.343	1.023	1.762	0.0338262
MET	1.337	1.022	1.750	0.0338552
LARP1	1.338	1.022	1.752	0.0339126
AL049828.1	1.337	1.022	1.749	0.0339167
CEMIP2	1.338	1.022	1.751	0.0339439
AP002478.1	1.337	1.022	1.748	0.034025
SLC5A12	1.340	1.022	1.758	0.0340822
MTX1	1.339	1.022	1.754	0.034099
LINC01405	1.336	1.022	1.748	0.0342606
EMSLR	1.337	1.022	1.750	0.0342841
TEX261	1.336	1.022	1.748	0.0343309
PI4K2A	1.336	1.022	1.747	0.0343722
AC004832.5	1.340	1.022	1.758	0.0344103
BRINP1	1.336	1.022	1.748	0.0344164
FZD2	1.337	1.022	1.749	0.0344185
GOLT1B	1.337	1.021	1.750	0.0344495
NQO1	1.337	1.021	1.751	0.0344832
SNX12	1.337	1.021	1.750	0.0345078
AL050309.1	1.334	1.021	1.744	0.0345291
SLC7A8	1.337	1.021	1.751	0.0345293
NFIL3	1.337	1.021	1.750	0.0346145
NDUFA8	1.338	1.021	1.753	0.0346253
KLHL4	1.335	1.021	1.746	0.0346358
ZW10	1.335	1.021	1.746	0.0346909
TAF7	1.337	1.021	1.752	0.0347414
LRP12	1.339	1.021	1.755	0.0347946
PMP22	1.336	1.021	1.748	0.0348066
C11orf24	1.335	1.021	1.745	0.0348088
PUF60	1.335	1.021	1.746	0.0348104
COPS2	1.335	1.021	1.746	0.0348534
GAPDHP21	1.340	1.021	1.758	0.0348582
UTP14A	1.335	1.021	1.746	0.0349037
AP005131.5	1.335	1.021	1.746	0.0349096
F3	1.333	1.021	1.742	0.0349215
MTFMT	1.334	1.021	1.744	0.0349778
AC104066.3	1.336	1.021	1.748	0.0349834
SPG21	1.334	1.020	1.743	0.0349901
SAMD8	1.337	1.021	1.752	0.0351
NAMPT	1.334	1.020	1.745	0.0351023
NENF	1.333	1.020	1.742	0.0351117
AL356019.2	1.339	1.020	1.756	0.0351746
CGREF1	1.334	1.020	1.745	0.0351795
ZBTB10	1.334	1.020	1.746	0.0352485
MT2A	1.333	1.020	1.743	0.0352698
AGGF1P1	1.334	1.020	1.745	0.0353489
AC133540.1	1.335	1.020	1.747	0.0353819
UBE2D2	1.333	1.020	1.742	0.035404
UBE2E1	1.333	1.020	1.742	0.0355241
ARMC10	1.336	1.020	1.751	0.0355788
RBP1	1.335	1.020	1.747	0.0355791
AC092587.1	1.334	1.020	1.746	0.0355894
SLC25A32	1.334	1.020	1.746	0.0356111
NSFL1C	1.334	1.019	1.745	0.0356928
DUSP7	1.333	1.019	1.744	0.0357339
AC113935.1	1.333	1.019	1.743	0.0357349
ZNF587B	1.333	1.019	1.742	0.0357541
MTA1	1.333	1.019	1.744	0.0357686
APLP2	1.333	1.019	1.743	0.0358222
MYF5	1.333	1.019	1.743	0.0358228
SLC19A1	1.336	1.019	1.752	0.0358602
SRP54	1.333	1.019	1.744	0.0359497
MYADM	1.334	1.019	1.747	0.0359568
LINC01063	1.335	1.019	1.749	0.035989
NAP1L2	1.333	1.019	1.743	0.0360284
ERVMER34-1	1.337	1.019	1.755	0.0360502
HAX1	1.336	1.019	1.752	0.036089
AC117386.2	1.331	1.019	1.740	0.0361793
SFRP2	1.335	1.019	1.749	0.0361803
AC105285.1	1.333	1.019	1.744	0.0361935
LRRC41	1.336	1.019	1.751	0.0362502
RPS7P15	1.331	1.018	1.741	0.036263
MEAK7	1.332	1.018	1.743	0.0363682
ATP6V0B	1.330	1.018	1.738	0.0364113
AL138962.1	1.334	1.018	1.747	0.0366124
COA8	1.330	1.018	1.737	0.0367023
NMD3	1.333	1.018	1.746	0.0368163
NMRK2	1.332	1.018	1.743	0.0368532
FN1	1.333	1.018	1.746	0.0369257
NEDD8	1.330	1.017	1.738	0.036956
RAB11FIP5	1.331	1.017	1.741	0.0369663
RSPO4	1.330	1.017	1.740	0.0369796
RPS6KA4	1.330	1.017	1.739	0.0370169
CHRNG	1.330	1.017	1.740	0.0372493
ULBP1	1.334	1.017	1.749	0.0372645
AC002467.1	1.330	1.017	1.740	0.0372674
ANXA3	1.329	1.017	1.737	0.0373115
SLC20A1	1.329	1.017	1.738	0.0373172
BCAR3	1.330	1.017	1.739	0.0373476
TCAP	1.332	1.017	1.745	0.0373686
MSC-AS1	1.335	1.017	1.751	0.0373736
TOMM5	1.330	1.017	1.739	0.0374233
SENP8	1.330	1.017	1.740	0.037447
AL049775.1	1.331	1.017	1.743	0.0374882
TOMM22	1.329	1.017	1.738	0.0375091
ACTR6	1.329	1.016	1.738	0.037578
TYRP1	1.332	1.017	1.745	0.0375983
GPN3	1.333	1.017	1.749	0.0376081
HDAC2	1.332	1.017	1.745	0.0376129
ELMOD1	1.330	1.016	1.740	0.0376946
ENO1	1.328	1.016	1.736	0.0377587
AC037198.1	1.330	1.016	1.740	0.0377985
JPX	1.332	1.016	1.746	0.0379412
AL133353.1	1.328	1.016	1.736	0.0379533
AC022795.1	1.327	1.016	1.734	0.0379662
HDGFL3	1.328	1.016	1.737	0.0379846
AGTRAP	1.331	1.016	1.745	0.038071
RPS29	1.327	1.016	1.734	0.0381532
CHD1L	1.328	1.016	1.737	0.0382176
HSPA8	1.327	1.015	1.735	0.038259
BYSL	1.326	1.015	1.733	0.0383373
UBE2A	1.328	1.015	1.738	0.0384055
CSRP3	1.329	1.015	1.740	0.038408
AMPD2	1.328	1.015	1.737	0.0384603
TMEM258	1.330	1.015	1.742	0.0385652
CERCAM	1.328	1.015	1.737	0.0385856
RPL11	1.326	1.015	1.733	0.0385998
RSPRY1	1.327	1.015	1.736	0.0386462
ISCA1	1.328	1.015	1.738	0.0387153
AHSG	1.327	1.015	1.734	0.0387515
AC008555.3	1.332	1.015	1.747	0.0387573
FAM98A	1.326	1.015	1.732	0.0387922
PACSIN3	1.327	1.015	1.734	0.0388014
TOR1B	1.327	1.015	1.736	0.038803
AL390755.1	1.328	1.015	1.739	0.0388206
RNF128	1.326	1.015	1.733	0.0388392
SET	1.328	1.015	1.738	0.0388546
TSPAN5	1.326	1.015	1.733	0.0388887
MYH2	1.329	1.015	1.741	0.0389345
HOXB6	1.326	1.014	1.732	0.0389784
AC092142.1	1.329	1.014	1.741	0.0389862
CENPN	1.329	1.014	1.741	0.0390058
VAPB	1.329	1.014	1.741	0.039103
AK8	1.327	1.014	1.737	0.0391266
ACLY	1.327	1.014	1.736	0.039189
COX11	1.328	1.014	1.739	0.0391893
NDUFAF2	1.326	1.014	1.734	0.0392
AL158151.1	1.328	1.014	1.740	0.039218
AC137932.2	1.328	1.014	1.739	0.0392229
BAG2	1.327	1.014	1.736	0.0392531
CHST7	1.328	1.014	1.740	0.0392669
AC022031.2	1.326	1.014	1.734	0.0393692
EXTL1	1.327	1.014	1.736	0.0394082
CEBPZOS	1.325	1.014	1.731	0.0394322
IDH1-AS1	1.324	1.014	1.730	0.0394368
PLA2G15	1.325	1.014	1.733	0.039476
PLOD3	1.325	1.014	1.733	0.039499
DARS2	1.329	1.014	1.743	0.0395051
AC004943.2	1.327	1.014	1.738	0.0395134
ARMH4	1.325	1.013	1.733	0.0396112
SATB2-AS1	1.327	1.013	1.737	0.0396925
BLOC1S2	1.326	1.013	1.734	0.0397562
CDK7	1.325	1.013	1.734	0.0397848
NAXE	1.324	1.013	1.730	0.0397957
AC002066.1	1.324	1.013	1.729	0.0399028
COPB1	1.325	1.013	1.733	0.0399304
CNBD2	1.324	1.013	1.731	0.0399512
FTH1P20	1.328	1.013	1.740	0.039959
CHRNB4	1.329	1.013	1.744	0.0399946
GDF15	1.324	1.013	1.731	0.0400221
RAB17	1.324	1.013	1.731	0.0400485
PRR13	1.323	1.013	1.728	0.0401127
CAVIN4	1.325	1.013	1.733	0.0401329
UBE2V1	1.325	1.013	1.733	0.0401726
GPR87	1.325	1.013	1.734	0.040202
ADM	1.324	1.013	1.730	0.0402159
LINC01764	1.323	1.013	1.729	0.0402628
RRS1	1.323	1.012	1.729	0.040273
CCT7	1.323	1.012	1.730	0.0402903
SRGAP2D	1.326	1.013	1.736	0.040326
AL592293.1	1.324	1.012	1.730	0.0403386
AC009275.1	1.325	1.012	1.735	0.0403397
SKA2P1	1.324	1.012	1.731	0.0403644
H2BU1	1.324	1.012	1.732	0.0403714
REEP3	1.325	1.012	1.733	0.0404405
AC005532.1	1.325	1.012	1.734	0.0404417
DDX10	1.326	1.012	1.738	0.0404697
ANKRD18CP	1.323	1.012	1.728	0.0404996
SYT7	1.324	1.012	1.732	0.0405187
AC087893.2	1.325	1.012	1.734	0.040528
SNORA14B	1.323	1.012	1.730	0.0405452
RAP2B	1.323	1.012	1.730	0.0405701
VPS4A	1.324	1.012	1.732	0.0406588
PPIE	1.325	1.012	1.736	0.0406872
TGFB1	1.323	1.012	1.731	0.0407282
YBX3	1.327	1.012	1.740	0.0407322
VTI1B	1.324	1.012	1.732	0.0407479
NDFIP2	1.322	1.012	1.728	0.0407888
PSMB5	1.322	1.012	1.728	0.040876
AMZ2	1.323	1.012	1.730	0.0408977
PSME3	1.323	1.012	1.730	0.0409955
SF3B2	1.324	1.011	1.732	0.0410508
ACP6	1.325	1.011	1.735	0.0411669
MZT1	1.321	1.011	1.726	0.0411746
MRRFP1	1.324	1.011	1.733	0.0412685
AL136295.1	1.323	1.011	1.732	0.0412895
CTSL	1.323	1.011	1.731	0.0412986
AC008781.2	1.322	1.011	1.728	0.0412992
AC009812.1	1.321	1.011	1.727	0.0413916
TRDN	1.322	1.011	1.729	0.0414441
RPL17	1.322	1.011	1.728	0.0415843
AL512329.1	1.326	1.011	1.738	0.0416163
MSANTD4	1.323	1.011	1.731	0.0416396
FJX1	1.320	1.011	1.725	0.0416505
GCSH	1.324	1.011	1.735	0.0416762
HILPDA	1.320	1.010	1.726	0.0417989
RAB11A	1.323	1.010	1.733	0.0418089
RAET1K	1.321	1.010	1.727	0.0418228
RPSAP70	1.324	1.010	1.734	0.0419138
HNRNPH2	1.321	1.010	1.727	0.0419193
TIMM9	1.320	1.010	1.724	0.0420407
FOXD2-AS1	1.322	1.010	1.730	0.0421214
KRTAP1-5	1.322	1.010	1.729	0.0422188
TLNRD1	1.320	1.010	1.725	0.0422313
CYTH3	1.320	1.010	1.727	0.0422594
TSPAN7	1.321	1.010	1.727	0.0422767
PCBP2	1.321	1.010	1.728	0.0422807
ELL2	1.320	1.010	1.725	0.0423273
YWHAQ	1.321	1.010	1.728	0.0423354
SPATS2L	1.321	1.010	1.728	0.0423554
NLRP3P1	1.321	1.010	1.729	0.0424349
PRKAG1	1.321	1.010	1.728	0.0424386
EFHD2	1.320	1.009	1.726	0.0425875
QSOX2	1.325	1.009	1.740	0.0425916
ARMCX5	1.320	1.009	1.727	0.0426375
SAP18	1.319	1.009	1.724	0.0426393
GMPR2	1.320	1.009	1.727	0.0426555
AC019254.1	1.320	1.009	1.727	0.0426709
AL158801.5	1.320	1.009	1.726	0.0426917
TMA16	1.320	1.009	1.727	0.042699
AARS1	1.321	1.009	1.728	0.0427169
AL139351.1	1.320	1.009	1.727	0.0427453
AGPAT2	1.320	1.009	1.727	0.0427691
YARS2	1.320	1.009	1.727	0.0428567
RCN1	1.320	1.009	1.726	0.0428624
EPOP	1.319	1.009	1.723	0.0428682
THBS3	1.322	1.009	1.733	0.0429362
IAH1	1.319	1.009	1.725	0.0429957
EEF1E1	1.319	1.009	1.724	0.0430955
SMURF1	1.320	1.009	1.728	0.0431114
PIN4	1.320	1.009	1.727	0.0431503
PPP4C	1.318	1.009	1.723	0.0431814
GPR50	1.320	1.009	1.728	0.0431898
MRPS6	1.322	1.008	1.733	0.0432811
AC019080.5	1.320	1.008	1.729	0.0433929
EIF2B1	1.319	1.008	1.725	0.0433937
AC006064.3	1.322	1.008	1.733	0.0434171
AC012184.3	1.317	1.008	1.721	0.0434608
PDK3	1.321	1.008	1.730	0.0434693
LINC02749	1.318	1.008	1.723	0.0435934
CHST15	1.320	1.008	1.727	0.0436071
CPNE1	1.317	1.008	1.720	0.0436913
ABHD12B	1.318	1.008	1.723	0.0437016
PLTP	1.317	1.008	1.720	0.0437139
HTRA3	1.319	1.008	1.726	0.0437559
COQ9	1.322	1.008	1.733	0.0437618
MRPL15	1.317	1.008	1.722	0.0437825
PEMT	1.317	1.008	1.720	0.0438188
OR11H7	1.317	1.008	1.721	0.0438349
FZD3	1.317	1.008	1.721	0.0438824
VSIG4	1.317	1.008	1.720	0.0438868
H2BW1	1.319	1.008	1.727	0.0438905
LINC02246	1.319	1.008	1.728	0.043921
SDHAF3	1.316	1.007	1.720	0.0440002
RBMX2	1.317	1.007	1.723	0.0440476
SPATA20P1	1.319	1.007	1.727	0.0440939
WDR12	1.319	1.007	1.728	0.0442013
WDR41	1.317	1.007	1.722	0.0442298
SLITRK4	1.318	1.007	1.725	0.0443042
TXN2	1.316	1.007	1.721	0.0443842
UTP6	1.315	1.007	1.719	0.0445409
KANK4	1.319	1.007	1.727	0.0445458
BBS5	1.320	1.007	1.730	0.0445761
AC018641.1	1.317	1.007	1.722	0.0446491
PSEN2	1.315	1.007	1.719	0.0446628
SPINDOC	1.320	1.006	1.730	0.0447849
BAG3	1.318	1.006	1.727	0.044821
CAPN2	1.317	1.006	1.723	0.0449102
PYCARD-AS1	1.314	1.006	1.717	0.0449584
CISD1	1.315	1.006	1.718	0.0450337
COPS6	1.315	1.006	1.718	0.0450832
AC015712.1	1.316	1.006	1.720	0.0450946
IGSF1	1.316	1.006	1.720	0.0451278
CENPBD1	1.319	1.006	1.730	0.045266
EDA	1.317	1.006	1.724	0.0452973
ENO2	1.318	1.006	1.728	0.0453204
TMEM256-PLSCR3	1.315	1.006	1.721	0.0454031
LINC02447	1.314	1.006	1.718	0.0454189
DES	1.318	1.006	1.727	0.0455261
RIMS2	1.317	1.005	1.724	0.0455356
P3H3	1.315	1.005	1.720	0.0455509
DDOST	1.313	1.005	1.716	0.0456086
CBX3	1.314	1.005	1.718	0.0457409
IL31RA	1.315	1.005	1.721	0.0457575
PABPC4	1.314	1.005	1.719	0.0458039
AC026785.3	1.316	1.005	1.722	0.0458164
C4orf36	1.317	1.005	1.726	0.0458375
AC090709.1	1.316	1.005	1.724	0.045853
IFITM3	1.313	1.005	1.716	0.045881
AIFM1	1.313	1.005	1.717	0.0459008
MFSD4B	1.314	1.005	1.719	0.0459238
TSPEAR-AS2	1.315	1.005	1.720	0.0460223
MORN4	1.313	1.005	1.715	0.0460449
VEZT	1.313	1.005	1.717	0.0460581
MAT1A	1.313	1.005	1.717	0.0461501
SYPL1P2	1.316	1.004	1.724	0.0463183
PNO1	1.313	1.004	1.718	0.0464245
SERPINE2	1.313	1.004	1.717	0.0464409
TMEM31	1.313	1.004	1.717	0.0464831
SHLD2P1	1.313	1.004	1.717	0.0465034
ARL3	1.316	1.004	1.724	0.046589
ARHGDIA	1.312	1.004	1.715	0.0466615
CACNG1	1.314	1.004	1.719	0.0467188
PAWR	1.314	1.004	1.719	0.0467655
TMA7	1.312	1.004	1.713	0.0467702
FRMD6-AS2	1.314	1.004	1.720	0.046795
TMEM253	1.313	1.004	1.717	0.0468262
XPNPEP1	1.315	1.004	1.723	0.046834
AC140479.2	1.313	1.004	1.717	0.0468445
ITPK1	1.313	1.004	1.717	0.0468719
YIPF6	1.313	1.004	1.718	0.0468741
C19orf81	1.315	1.004	1.722	0.0469997
ZFP92	1.313	1.004	1.718	0.0470023
AC124254.2	1.314	1.004	1.720	0.0470817
ANAPC15	1.312	1.003	1.714	0.0471173
DDAH1	1.314	1.003	1.722	0.047151
MYO1B	1.312	1.003	1.715	0.0471545
MYL3	1.313	1.003	1.719	0.0471953
GABARAPL2	1.311	1.003	1.714	0.0472517
TTL	1.314	1.003	1.721	0.0472906
AC008764.4	1.313	1.003	1.718	0.0473191
AL512785.1	1.313	1.003	1.718	0.0474215
NRXN2	1.314	1.003	1.722	0.0474349
REP15	1.311	1.003	1.714	0.0474978
TMEM38B	1.316	1.003	1.726	0.0475356
LRRC37BP1	1.312	1.003	1.717	0.047594
IPO5	1.311	1.003	1.715	0.0476771
AC116533.1	1.310	1.003	1.712	0.0477831
ALG3	1.312	1.003	1.717	0.0478473
AC098487.1	1.313	1.003	1.719	0.0478482
SCARB2	1.311	1.003	1.715	0.047861
FKBP1AP1	1.313	1.002	1.718	0.0479506
COX5A	1.312	1.002	1.717	0.0479717
PPAT	1.312	1.002	1.717	0.0479864
OGFOD1	1.311	1.002	1.715	0.0479964
RNF217	1.312	1.002	1.716	0.0480126
CTB-178M22.2	1.310	1.002	1.713	0.048016
FKBP10	1.310	1.002	1.712	0.0480612
SFR1	1.310	1.002	1.711	0.0480811
C2orf73	1.312	1.002	1.717	0.0481039
AC023310.4	1.310	1.002	1.713	0.048146
SELENOS	1.310	1.002	1.713	0.0481634
AGPAT4	1.310	1.002	1.713	0.0481813
AC009955.2	1.311	1.002	1.714	0.0481993
DIPK1A	1.312	1.002	1.718	0.0482668
NPM1P27	1.310	1.002	1.711	0.0482675
LINC02392	1.311	1.002	1.714	0.0483397
MKRN3	1.310	1.002	1.712	0.0484031
FIGN	1.310	1.002	1.714	0.0484242
SALL1	1.313	1.002	1.722	0.0484242
AL132800.1	1.309	1.002	1.711	0.0484837
NOP10	1.310	1.002	1.714	0.0485763
BOD1	1.313	1.002	1.722	0.0486038
CRIPT	1.313	1.001	1.722	0.0487548
AC087645.2	1.310	1.001	1.714	0.0487827
LIMK2	1.311	1.001	1.717	0.0488025
LINC00992	1.310	1.001	1.714	0.0488075
ANAPC13	1.311	1.001	1.715	0.0488188
PAICSP4	1.313	1.001	1.721	0.0488347
PRPH	1.309	1.001	1.711	0.0488443
FGGY	1.309	1.001	1.711	0.0488525
HTRA1	1.309	1.001	1.712	0.0488568
BOLA3	1.311	1.001	1.716	0.048867
ADCY1	1.309	1.001	1.712	0.0489127
AL355987.3	1.309	1.001	1.710	0.0490057
AC005476.2	1.310	1.001	1.715	0.049055
HSP90AB1	1.308	1.001	1.709	0.0491815
TMEM230	1.309	1.001	1.713	0.0492529
LINC02257	1.309	1.001	1.713	0.0492865
ARMS2	1.309	1.001	1.712	0.0492945
THSD4	1.308	1.001	1.709	0.0492966
BMS1P8	1.308	1.001	1.709	0.0493733
KBTBD6	1.310	1.001	1.716	0.0493818
METAP2	1.310	1.001	1.714	0.0493961
SNHG16	1.310	1.001	1.715	0.0494294
PRKAR1B	1.310	1.001	1.714	0.0494446
LINC02345	1.309	1.001	1.711	0.0494472
PAICS	1.309	1.001	1.712	0.0495029
AURKA	1.308	1.001	1.709	0.049505
LINC01555	1.308	1.001	1.709	0.0495222
NUTM2A-AS1	1.310	1.001	1.716	0.0495486
TMTC1	1.310	1.001	1.715	0.0495508
LLPH	1.310	1.000	1.716	0.0496001
AL391058.1	1.308	1.000	1.711	0.0496058
SLCO1B1	1.307	1.000	1.707	0.0496533
CETN4P	1.308	1.000	1.709	0.0497938
LAMA1	1.308	1.000	1.710	0.0497968
SNRNP27	1.307	1.000	1.708	0.049829
SGCA	1.308	1.000	1.711	0.0498416
MRPL24	1.308	1.000	1.710	0.0498617
PHLDB2	1.309	1.000	1.713	0.049919
HS6ST3	1.312	1.000	1.721	0.0499735

## Sheet: Table S4
Supplementary table 4. Univariate Cox regression analysis was used to screen the GSE41613 dataset for genes significantly related to poor overall survival.
gene_name	HR	HR.95L	HR.95H	p.Cox
SERPINE1	4.28389	2.32273	7.90091	3.19e-06
ADAMTS15	3.94628	2.1493	7.2457	9.51e-06
MTFP1	3.85392	2.11799	7.01264	1e-05
DKK3	3.55112	1.94984	6.4674	3.43e-05
MRPL47	3.46743	1.90998	6.29486	4.37e-05
FAM92A1	3.45536	1.89718	6.29327	5.05e-05
ZBTB8A	3.38744	1.84469	6.22043	8.33e-05
MRGBP	3.35927	1.85055	6.09802	6.8e-05
MNAT1	3.26766	1.81738	5.87527	7.63e-05
TNFRSF12A	3.23975	1.80009	5.8308	8.84e-05
ACTN1	3.22824	1.79603	5.80254	8.95e-05
CHRAC1	3.17881	1.75625	5.75366	0.000133274
EXOSC2	3.14861	1.75325	5.6545	0.000123268
INHBA	3.08292	1.7129	5.5487	0.000173442
NAB2	3.05368	1.69639	5.49697	0.000197608
SMIM3	3.02689	1.68423	5.43993	0.000213175
ANXA5	2.99306	1.66557	5.37859	0.000246454
ECI2	2.98862	1.64584	5.42691	0.000321974
KLC1	2.98522	1.66243	5.36056	0.000250503
AUNIP	2.97021	1.6413	5.37508	0.000321596
PDPN	2.96606	1.66082	5.29707	0.000238275
ADD2	2.9483	1.64061	5.29833	0.00029997
AREL1	2.92722	1.63916	5.22747	0.000283104
PTK7	2.91885	1.62371	5.24705	0.000343788
AK026905	2.90901	1.63117	5.18788	0.000297262
SKA2	2.90571	1.62476	5.19657	0.00032266
BOD1	2.90041	1.62078	5.19032	0.000335288
SYT12	2.88347	1.60394	5.18374	0.000401996
SLC29A1	2.8807	1.59561	5.2008	0.000447887
TRIM32	2.87659	1.60354	5.16031	0.000394555
TMEM2	2.8708	1.59788	5.15776	0.000419096
INF2	2.86057	1.60096	5.11122	0.000386539
COL5A3	2.85392	1.58706	5.13205	0.000460619
WDR54	2.84182	1.59397	5.06655	0.00039963
NPTXR	2.82954	1.56563	5.11378	0.00057195
THBS1	2.80411	1.56853	5.01296	0.000503977
PMEPA1	2.79506	1.5683	4.98141	0.000489869
TK1	2.79038	1.55195	5.01706	0.000607372
EFNB2	2.7849	1.55482	4.98815	0.000572933
TENM3	2.77018	1.55448	4.93664	0.000547376
PLEC	2.76527	1.5394	4.96732	0.000665408
PHF19	2.76071	1.55459	4.90259	0.000528671
ITGB1	2.75609	1.54529	4.9156	0.000594266
CHST11	2.74378	1.54634	4.86846	0.000561022
UBE2C	2.73576	1.52796	4.89825	0.000707973
SART1	2.73006	1.51781	4.91052	0.000799197
SOAT1	2.72869	1.52195	4.89226	0.000751948
PRKD3	2.72431	1.5276	4.8585	0.000685223
ZNF696	2.71967	1.52664	4.84503	0.000683891
KLF7	2.69428	1.51281	4.79846	0.000763405
AREG	2.68933	1.51754	4.76593	0.000702449
ZNF256	2.6881	1.4995	4.81884	0.000899086
ATP13A3	2.68765	1.51584	4.76534	0.000715591
MAN1B1	2.68738	1.50322	4.80434	0.000852617
SNAI2	2.67969	1.50271	4.7785	0.00083785
TOP3A	2.67907	1.49991	4.78522	0.000869144
EFCAB11	2.67802	1.51194	4.74342	0.000732132
ZNF697	2.67734	1.50202	4.77231	0.000839527
GSTO1	2.66643	1.50291	4.73074	0.000800359
INPP4B	2.6615	1.49191	4.74801	0.000917805
YKT6	2.6601	1.49149	4.74434	0.000919069
CBX1	2.64836	1.485	4.72312	0.000968337
COLGALT1	2.64327	1.48366	4.70922	0.000970776
RAP1GAP2	2.6359	1.48523	4.67807	0.00092812
PDZD8	2.62893	1.46822	4.70724	0.00114539
MYO10	2.62696	1.47606	4.67525	0.001024
TPST1	2.61598	1.46933	4.65746	0.00108514
LAMC2	2.60527	1.46796	4.62371	0.00106982
ATG101	2.60405	1.46063	4.64257	0.0011777
DNAL1	2.60399	1.46086	4.64161	0.00117372
ENTPD2	2.60275	1.45737	4.64829	0.00122556
DNM1L	2.58962	1.46117	4.58956	0.00111882
SET	2.58734	1.45326	4.60642	0.00123735
MT1X	2.58063	1.44813	4.59881	0.00129969
SIN3A	2.57419	1.43463	4.61894	0.00152488
CHST8	2.57027	1.43952	4.58921	0.00141435
PBX3	2.56983	1.44785	4.56126	0.00126346
PHKA2	2.56728	1.42929	4.61131	0.00160345
BCAR3	2.56352	1.42863	4.59996	0.00160074
BMP8A	2.5565	1.42849	4.57522	0.00157284
BMS1	2.55308	1.43893	4.52991	0.00135623
DSE	2.55213	1.44043	4.52183	0.00132517
PHC2	2.54994	1.43298	4.53754	0.00145539
GALNT14	2.54992	1.447	4.4935	0.00120304
HJURP	2.53936	1.42533	4.52411	0.00156286
JAG2	2.53566	1.42118	4.52411	0.00163363
ADA	2.53213	1.42028	4.51436	0.00163677
ARSA	2.52728	1.41679	4.50815	0.00169043
RASSF8	2.52649	1.41862	4.49954	0.0016468
FNIP1	2.52602	1.41861	4.4979	0.00164488
LOXL2	2.52213	1.41446	4.49722	0.00171834
SNORA71B	2.51965	1.41287	4.49343	0.00174245
SLC30A3	2.5164	1.40991	4.49126	0.00179497
ECT2	2.51368	1.41461	4.46666	0.00167525
BAG2	2.51258	1.41152	4.47251	0.00173931
SEMA3C	2.5097	1.40898	4.47032	0.00178403
CBS	2.50969	1.40608	4.47953	0.00185257
AP4S1	2.50585	1.41339	4.4427	0.0016654
ZNF639	2.49743	1.40339	4.44436	0.00185595
EMP3	2.49377	1.40909	4.41339	0.00170434
LOC101927599	2.49067	1.38299	4.48552	0.0023641
KCNE4	2.48901	1.39735	4.43351	0.00196242
FHL2	2.48688	1.40107	4.41417	0.00185891
GART	2.47798	1.4007	4.38378	0.00182266
RACGAP1	2.47548	1.38812	4.41462	0.00213285
SH3PXD2B	2.47269	1.38799	4.40507	0.00212078
VRK1	2.46843	1.40213	4.34565	0.00174084
PFDN2	2.46776	1.39373	4.36947	0.00194284
SLC20A1	2.45931	1.38907	4.35415	0.00201846
CEBPB	2.45908	1.39032	4.34942	0.00198426
BOLA2	2.45543	1.37823	4.37454	0.00229824
RFC4	2.45424	1.38823	4.33883	0.00201295
COL4A1	2.44893	1.38249	4.33801	0.0021391
SEC14L2	2.44857	1.38331	4.33418	0.00211433
TIGD6	2.44433	1.37142	4.35664	0.00243657
LOC100652770	2.44259	1.37858	4.32781	0.00221295
WDR46	2.44251	1.37188	4.34867	0.0024111
RPL38	2.44114	1.35535	4.39676	0.00295104
PSMD2	2.436	1.37388	4.31925	0.0023116
PDGFC	2.43577	1.37748	4.30712	0.00220474
PFKFB3	2.43321	1.37384	4.30947	0.00229602
TUBB	2.43205	1.37234	4.31006	0.00233374
PCDHGA8	2.42261	1.3577	4.32279	0.00274449
SPOCD1	2.41981	1.36736	4.28235	0.00241107
PVRL3	2.41895	1.35879	4.30628	0.00268316
EME1	2.41788	1.36745	4.27524	0.0023963
DDX24	2.41157	1.35579	4.28953	0.00273662
ZFP1	2.40873	1.35339	4.28699	0.00280066
WDR83	2.40604	1.35645	4.26779	0.00267697
WDR43	2.40452	1.35975	4.25201	0.00255663
NID2	2.40351	1.35773	4.25477	0.00261696
MICAL2	2.39562	1.35421	4.2379	0.0026838
FAM161A	2.39535	1.35477	4.23521	0.00266298
AP2B1	2.39405	1.33606	4.28984	0.00335136
SPHK1	2.39238	1.35281	4.23083	0.00271015
SLC26A2	2.39081	1.34367	4.25398	0.00302925
BOLA3	2.38875	1.35034	4.22569	0.00277153
GPR12	2.38838	1.34895	4.22872	0.00281827
PMPCA	2.38651	1.34896	4.22209	0.00280504
PTGFRN	2.38466	1.34703	4.22159	0.00286141
GPR135	2.38301	1.3449	4.22242	0.00292782
UBTD2	2.38237	1.33454	4.25294	0.00332496
FAM64A	2.38114	1.33596	4.24402	0.00325827
MED27	2.38092	1.34975	4.19986	0.00273839
GPN1	2.38005	1.34587	4.20892	0.00287131
THOC6	2.37737	1.34237	4.21039	0.00298151
FCF1	2.37414	1.33942	4.2082	0.00307037
ABL2	2.3737	1.33467	4.22159	0.0032539
COPG1	2.37354	1.33238	4.2283	0.00334591
RRP15	2.37328	1.34323	4.19324	0.00292021
CSNK1G1	2.37257	1.33704	4.21011	0.00315117
NHLH1	2.36966	1.33672	4.2008	0.00314223
ADAM17	2.3659	1.33458	4.19419	0.00319873
RP13-238F13.5	2.36062	1.32557	4.20385	0.00353175
SNX4	2.35872	1.32673	4.19342	0.00346699
SDC4	2.35851	1.31681	4.22428	0.00390831
TMEM179	2.35514	1.3296	4.17169	0.00331862
MED22	2.35406	1.32927	4.1689	0.00332393
APEX1	2.35188	1.33146	4.15436	0.00321744
RPN1	2.35039	1.32163	4.17993	0.00362182
SRP54	2.34963	1.32949	4.15251	0.00328014
PSMC1	2.34633	1.32731	4.14771	0.00334521
INCENP	2.34589	1.32459	4.15467	0.00345694
NCKAP5L	2.34552	1.32582	4.14948	0.00340134
UTP11L	2.34483	1.32298	4.15593	0.00351774
RPS11	2.34278	1.31382	4.17761	0.00391607
TOP1MT	2.34159	1.32411	4.14092	0.00344274
FLCN	2.33899	1.31526	4.15954	0.00381658
IKBIP	2.33782	1.3283	4.11459	0.00323751
SAMD8	2.33247	1.31768	4.12879	0.00365127
TSHZ3	2.32989	1.31745	4.12037	0.00364041
PARK7	2.3239	1.31516	4.10637	0.00369426
GFER	2.32207	1.31305	4.10648	0.003776
STARD3NL	2.32132	1.31211	4.10677	0.00381354
C14orf169	2.31819	1.30886	4.10589	0.0039413
GIT1	2.31815	1.30292	4.12444	0.0042351
UAP1	2.31623	1.30214	4.12009	0.00425773
SNW1	2.3156	1.31585	4.07495	0.00359333
CD320	2.3156	1.30066	4.12253	0.00432811
TATDN1	2.3136	1.3078	4.09295	0.00395256
NLRP3	2.31258	1.30355	4.10267	0.00415339
KIRREL	2.3114	1.30587	4.09121	0.00402721
LOC102724967	2.3073	1.30855	4.06837	0.00386136
SURF4	2.30654	1.29727	4.10099	0.00442206
AURKB	2.30522	1.30279	4.07898	0.00412543
TAF6	2.30472	1.30253	4.07801	0.00413392
DNAAF3	2.30446	1.30082	4.08248	0.00421862
MAP4K4	2.30082	1.30733	4.0493	0.00386297
RUNX2	2.29872	1.29801	4.07093	0.00431095
FOSL1	2.29744	1.30333	4.04981	0.00402852
MTMR11	2.29717	1.30177	4.05371	0.00410388
IL1RAP	2.29539	1.30235	4.04564	0.00405901
EPHB2	2.29508	1.29104	4.07994	0.00465171
RTN4IP1	2.29116	1.29689	4.0477	0.00429949
C1QTNF6	2.29047	1.29403	4.05422	0.00444497
SLC9A1	2.28953	1.29982	4.03282	0.00413308
LAMB3	2.28748	1.29162	4.05116	0.0045472
ZNF141	2.2864	1.28358	4.07271	0.00499286
HNRNPD	2.28623	1.29311	4.04206	0.00445403
HYI	2.28585	1.285	4.06621	0.00490409
MXRA7	2.28342	1.28232	4.06608	0.0050374
PCDHGA1	2.28194	1.28864	4.04089	0.00465845
CKS1B	2.28006	1.29054	4.02829	0.0045353
EVA1A	2.27907	1.29284	4.01762	0.00440059
ZNF135	2.27537	1.28325	4.03454	0.00490207
FAM195B	2.27426	1.28648	4.02049	0.00470539
SERPINH1	2.27366	1.2833	4.02831	0.00488219
FAM98A	2.27086	1.26248	4.08468	0.00617996
DNMT3B	2.26687	1.28167	4.00938	0.00490906
CCDC61	2.26609	1.27901	4.01497	0.00505965
LZTS1	2.2578	1.27517	3.99761	0.00520775
TGFBI	2.25578	1.28167	3.97024	0.00479727
ADORA2B	2.25436	1.28107	3.96711	0.0048182
PDLIM7	2.25419	1.27473	3.98623	0.00519726
BANF1	2.25249	1.26607	4.00745	0.00573516
DBN1	2.25175	1.27374	3.9807	0.00523343
TTC7A	2.25081	1.27316	3.97918	0.00525942
NAT8L	2.24925	1.26194	4.00902	0.00597895
PLEKHG3	2.24915	1.27294	3.97403	0.00525607
EXOSC9	2.24866	1.28302	3.94106	0.00464794
ELP5	2.24845	1.27121	3.97694	0.00535746
SPATC1L	2.24591	1.26959	3.97302	0.00543393
SDS	2.24586	1.26842	3.97649	0.00550863
TSR3	2.24556	1.25106	4.03061	0.00671869
SOX9	2.24503	1.27071	3.96643	0.00535315
BBS12	2.24181	1.27381	3.9454	0.00512452
CDC42EP3	2.24116	1.2699	3.95528	0.0053632
C9orf47	2.24052	1.27356	3.94165	0.00512669
SMS	2.23911	1.26848	3.95245	0.0054322
NOX4	2.23864	1.26615	3.95807	0.00557915
CLMP	2.2336	1.26266	3.95116	0.00575649
CAMK2N1	2.23331	1.26852	3.93189	0.0053672
PCDHGA10	2.2328	1.26241	3.94913	0.00576458
NAT14	2.22994	1.2616	3.94154	0.00578773
SLITRK6	2.22855	1.26097	3.93856	0.00581477
TMEM9	2.22635	1.25221	3.95831	0.00641083
RP11-111K18.2	2.22615	1.25694	3.94274	0.00606813
AKT1	2.22581	1.25068	3.96125	0.00651778
ABHD2	2.22573	1.2507	3.96089	0.00651542
GNB4	2.22509	1.26322	3.91938	0.00562455
MARK3	2.22428	1.26308	3.91696	0.00562504
PAFAH1B2	2.22129	1.25409	3.93442	0.00621514
TFPT	2.21919	1.24839	3.94491	0.00661129
IFT43	2.21905	1.26475	3.89342	0.00545635
OLAH	2.2178	1.25249	3.92706	0.00629053
DCBLD2	2.21526	1.26292	3.88572	0.00553491
RP4-798A10.7	2.21257	1.24883	3.92004	0.0065002
TDO2	2.21223	1.25551	3.89798	0.00600923
TGFB1	2.21218	1.25174	3.90955	0.00628016
GSDMD	2.21078	1.25018	3.90947	0.00637828
ALKBH1	2.21056	1.254	3.89681	0.0060977
CHAF1B	2.20948	1.25285	3.89654	0.00616768
MRO	2.20894	1.23874	3.93902	0.0072441
PRPS2	2.20856	1.24143	3.92915	0.00702339
SCG5	2.20677	1.25435	3.88237	0.00602898
PNPT1	2.20576	1.25373	3.88074	0.00606162
BFAR	2.20541	1.25511	3.8752	0.00595885
ACTB	2.2047	1.25229	3.88144	0.0061526
REL	2.20311	1.23506	3.92993	0.00747458
SRPX	2.20101	1.24481	3.89172	0.00666694
PSMD13	2.19799	1.24926	3.86721	0.00629496
CDH3	2.19738	1.24692	3.87232	0.00646258
CCDC86	2.19643	1.24184	3.88482	0.0068426
MECR	2.1962	1.24781	3.86538	0.00638139
BCCIP	2.19613	1.24831	3.86359	0.00634316
PIK3R4	2.19449	1.24543	3.86674	0.00654043
TOP2A	2.19376	1.24069	3.87898	0.00690074
TGFB1I1	2.19241	1.24061	3.87443	0.00689009
SPTBN1	2.19122	1.23143	3.89907	0.0076306
DNTTIP1	2.19066	1.24046	3.8687	0.00688024
SH3BP4	2.18942	1.2377	3.87294	0.00708617
SPRY4-IT1	2.18939	1.24333	3.85533	0.00664029
RP11-893F2.14	2.18923	1.23714	3.87403	0.00712968
NRIP3	2.1888	1.24125	3.85968	0.0067951
ANGPT2	2.18747	1.24565	3.84141	0.00643942
HOMER3	2.18617	1.24183	3.84865	0.0067175
CLDN14	2.18615	1.22935	3.88762	0.00774449
TGFB2	2.18091	1.2315	3.86224	0.00749292
C3orf17	2.18081	1.23586	3.84827	0.00712848
C21orf119	2.18011	1.23784	3.83966	0.006959
PTTG1	2.1795	1.23652	3.84157	0.00705755
GPX8	2.17898	1.23178	3.85453	0.00744453
IFT57	2.17816	1.23748	3.83392	0.00696356
TPX2	2.178	1.23806	3.83155	0.0069148
METTL6	2.17756	1.23169	3.84983	0.00743465
RP11-642D21.1	2.1769	1.23122	3.84897	0.00746591
HSP90AA1	2.17681	1.23863	3.8256	0.00685402
LPAR1	2.17663	1.23076	3.84943	0.00750126
RFC5	2.17573	1.23645	3.82853	0.00701628
DLGAP5	2.17552	1.23551	3.83072	0.00709013
SEC61G	2.17307	1.2347	3.8246	0.00712544
KNSTRN	2.17164	1.23195	3.82807	0.00733614
ABCF1	2.17132	1.22682	3.84296	0.00777321
ALYREF	2.17096	1.22735	3.84004	0.00772176
AKAP4	2.16954	1.22495	3.84253	0.0079153
MPLKIP	2.1684	1.22526	3.83754	0.00787286
RP11-255C15.4	2.16737	1.22664	3.82956	0.00773711
ZNF585A	2.16724	1.22729	3.82706	0.00767838
CHCHD5	2.16705	1.22399	3.83674	0.00796833
ITGB3BP	2.16617	1.23627	3.79554	0.00691028
LINC00102	2.16548	1.21244	3.86766	0.00903039
LHX2	2.16407	1.22938	3.80939	0.00745656
PTPN1	2.16332	1.21618	3.84807	0.00863918
NKX3-1	2.16113	1.21495	3.84418	0.00872684
ZNF417	2.1606	1.22139	3.82201	0.0081169
CD300C	2.16007	1.22095	3.82153	0.00815049
C19orf53	2.15829	1.21732	3.82664	0.00846358
TAF2	2.15819	1.22755	3.79439	0.00753745
PRKCDBP	2.15709	1.22677	3.79293	0.00759101
MRPL50	2.15545	1.22591	3.78982	0.00764417
ACTL7A	2.15535	1.22152	3.80306	0.00803466
SNRPG	2.15475	1.22547	3.78871	0.00767406
LOC283454	2.15474	1.21825	3.81112	0.00832784
ACTL6A	2.15451	1.22452	3.7908	0.00775464
TMED1	2.15359	1.21887	3.80512	0.00825471
RCN3	2.153	1.21743	3.80754	0.00838124
ENO1	2.15085	1.22311	3.78228	0.00783107
BAG5	2.14981	1.21551	3.80226	0.00851896
PMM1	2.14732	1.21371	3.7991	0.00865721
LEKR1	2.14726	1.20374	3.83036	0.00965593
GPN2	2.14681	1.21939	3.77958	0.00811442
CCDC147	2.14313	1.20857	3.80039	0.00910419
PPP4R4	2.14265	1.21918	3.7656	0.00807717
HIST1H2BB	2.14152	1.21637	3.77033	0.00832374
ANXA2P2	2.14098	1.21395	3.77594	0.00854587
PAFAH1B3	2.14084	1.21602	3.76901	0.00834701
IL37	2.14048	1.20905	3.78948	0.00901869
CERS6	2.13946	1.2098	3.78353	0.00892987
S1PR3	2.13806	1.22058	3.74519	0.00788664
NNMT	2.13618	1.21406	3.75866	0.00846853
UBXN7	2.13576	1.21522	3.75361	0.00835284
MARCKSL1	2.13428	1.21393	3.75241	0.00845499
LOC100506083	2.13298	1.2036	3.77998	0.00946621
CADM2-AS1	2.1327	1.20346	3.77942	0.00947673
NDUFAF5	2.13238	1.21321	3.74794	0.00849756
STMN1	2.13198	1.21125	3.75258	0.00868173
NPHP1	2.12933	1.20695	3.75662	0.00907113
NUDCD1	2.12913	1.21581	3.72854	0.00820475
TMSB10	2.129	1.21591	3.72778	0.0081939
NME7	2.12848	1.20279	3.76659	0.00948634
PRR11	2.12829	1.19779	3.78165	0.0100145
SRGAP1	2.12829	1.19645	3.78588	0.0101609
PLXNA1	2.12664	1.20949	3.73927	0.0087793
FOXC2	2.12657	1.20812	3.74324	0.0089145
NT5E	2.1265	1.20996	3.73733	0.00873157
LOC100507403	2.12632	1.19991	3.76799	0.00975847
PRPF4	2.12618	1.20953	3.73754	0.00876934
GNA12	2.12587	1.20869	3.73904	0.00884822
TUBB6	2.1251	1.21195	3.72625	0.00851673
DISC1	2.1245	1.19945	3.76297	0.00978109
SLFN11	2.12437	1.20716	3.73847	0.00897922
DYRK3	2.12361	1.20644	3.73803	0.00904113
CD276	2.12343	1.20578	3.73943	0.00910521
PPP1R14B	2.12334	1.20556	3.73979	0.0091264
RABEPK	2.12208	1.20735	3.72983	0.00892748
ATAD2	2.12208	1.20734	3.72986	0.0089288
GPC1	2.12192	1.20102	3.74895	0.00957714
CEP55	2.12169	1.20488	3.73613	0.00917262
C1orf27	2.12058	1.19452	3.76458	0.0102603
ADAMTS9	2.11891	1.19971	3.7424	0.00967216
MRPL45	2.11797	1.19772	3.74527	0.00987144
SEC11A	2.11759	1.20446	3.72299	0.0091561
SOCS3	2.11478	1.19786	3.73358	0.00980948
ZFR2	2.11412	1.19443	3.74196	0.0101744
KHDRBS1	2.11386	1.20495	3.70836	0.00905221
ERICH5	2.11372	1.19541	3.73748	0.0100606
TTPAL	2.11324	1.20246	3.7139	0.0093001
ACBD6	2.11197	1.20092	3.71414	0.00944177
CNOT8	2.11192	1.19895	3.7201	0.00965069
OLR1	2.10918	1.19993	3.70741	0.00950608
SERTAD3	2.10913	1.19233	3.73085	0.0103339
APIP	2.10865	1.18398	3.75545	0.0112941
GARS	2.10846	1.19766	3.71193	0.00973813
P4HA1	2.10816	1.1988	3.70734	0.00961104
WDYHV1	2.10699	1.20189	3.69367	0.00926745
NOP16	2.10599	1.20004	3.6959	0.00944763
HIST1H4I	2.1058	1.19007	3.72616	0.0105395
AQP4-AS1	2.10574	1.1825	3.74982	0.0114283
CD300LB	2.10528	1.19017	3.72401	0.0105211
CDC20	2.10515	1.19816	3.69874	0.00963526
MCM10	2.10512	1.19692	3.70244	0.00976812
DPM2	2.10463	1.19793	3.69759	0.00965144
MGARP	2.10334	1.19521	3.70148	0.00992787
KCNJ15	2.1017	1.1989	3.68432	0.00950466
SGTB	2.10154	1.19557	3.69401	0.0098613
ARC	2.10107	1.1938	3.69785	0.010049
C1orf122	2.09841	1.19403	3.68777	0.00998398
PAPPA	2.09834	1.19176	3.69459	0.0102363
KLF6	2.09463	1.19391	3.67486	0.00993971
FRMD5	2.09431	1.1876	3.69329	0.01065
CALU	2.0934	1.19012	3.68227	0.0103469
PLAU	2.09321	1.18841	3.68688	0.0105391
FUBP3	2.09292	1.19084	3.67835	0.0102578
S100A2	2.09155	1.19375	3.66457	0.00991149
HAS2	2.09151	1.19446	3.66225	0.00983192
MT1G	2.09074	1.1882	3.67885	0.0105256
NME1	2.09031	1.18781	3.67856	0.0105646
ERGIC1	2.08864	1.18206	3.69051	0.0112173
CCNJ	2.08848	1.18066	3.69432	0.0113849
E2F7	2.08822	1.18712	3.67331	0.0106115
SF3B2	2.08741	1.1862	3.67331	0.010707
TEX29	2.08585	1.18254	3.67917	0.0111164
NHS	2.08504	1.18495	3.66883	0.0108165
MATK	2.08188	1.17576	3.68633	0.0118901
C11orf24	2.08165	1.17782	3.67908	0.0116285
RBM22	2.08104	1.18741	3.64721	0.0104674
LRRN2	2.07972	1.1829	3.65644	0.0109772
MYBBP1A	2.07866	1.18228	3.65468	0.0110363
C17orf98	2.07853	1.17335	3.68201	0.0121445
LOC401134	2.07853	1.17335	3.68201	0.0121445
PNMA1	2.07779	1.18149	3.65404	0.011117
FAM101B	2.07721	1.18193	3.65065	0.0110557
CSTF3-AS1	2.07704	1.17202	3.68089	0.0122918
LOC101928823	2.07641	1.17112	3.6815	0.0123995
FGFR4	2.07576	1.17902	3.65454	0.0113873
ZNF614	2.07556	1.16662	3.69269	0.0129829
KIF20A	2.07534	1.17769	3.65718	0.0115449
WNT7A	2.07528	1.17905	3.65276	0.0113759
ZNF649	2.07494	1.16979	3.68046	0.0125498
ABL1	2.07473	1.17884	3.65149	0.0113933
YARS2	2.07421	1.18092	3.64323	0.0111302
VPS13A-AS1	2.07137	1.17	3.66717	0.0124659
RAD21	2.07089	1.17913	3.6371	0.011297
RNASEH2A	2.06992	1.178	3.63716	0.0114208
ARSJ	2.06887	1.17632	3.63864	0.0116134
HTRA2	2.06802	1.17534	3.6387	0.0117234
COL4A2	2.06801	1.17519	3.63916	0.0117427
MAF1	2.06775	1.17105	3.65107	0.01227
STIL	2.06604	1.16813	3.65415	0.0126277
B3GNT2	2.06599	1.17495	3.63276	0.0117406
PDCL	2.06564	1.16519	3.66195	0.0130169
CSE1L	2.06562	1.17561	3.6294	0.0116503
ARL6IP1	2.06389	1.17324	3.63068	0.011925
ANGPTL4	2.0637	1.17786	3.61578	0.0113393
MRPL38	2.0632	1.17316	3.62847	0.0119233
NOS1	2.06317	1.1672	3.64691	0.0127046
PEBP4	2.06247	1.15838	3.67218	0.013914
PACS2	2.06242	1.16789	3.64208	0.0126004
NOX3	2.06203	1.17177	3.62865	0.0120837
CDCA5	2.06171	1.1634	3.65363	0.0131975
FEN1	2.0615	1.17217	3.62558	0.0120242
YES1	2.06146	1.17642	3.61232	0.0114823
LINC00238	2.06094	1.16325	3.65138	0.0132058
LOC283112	2.06094	1.16325	3.65138	0.0132058
RP11-475A13.2	2.06094	1.16325	3.65138	0.0132058
2022-09-02	2.05959	1.16427	3.6434	0.0130435
GPR125	2.05782	1.16411	3.63766	0.0130373
PTTG3P	2.05733	1.17356	3.60664	0.0117781
CDC25A	2.0567	1.16993	3.61559	0.0122374
TPBG	2.05652	1.16411	3.63306	0.0130158
ADAMTS13	2.05638	1.16729	3.62267	0.0125828
MTFMT	2.05569	1.16286	3.63403	0.0131746
NRIP1	2.05564	1.16641	3.62279	0.0126894
SRA1	2.05505	1.16702	3.61882	0.0125979
KIAA1549L	2.0545	1.1728	3.59907	0.0118298
IQGAP1	2.05418	1.16299	3.62827	0.0131316
MYH9	2.05384	1.1694	3.60723	0.0122618
IQGAP3	2.05264	1.15767	3.63951	0.0138554
XPR1	2.05237	1.16657	3.61075	0.0126133
FFAR4	2.05209	1.15821	3.63584	0.0137679
KIAA1644	2.05196	1.16095	3.62683	0.0133792
KLF16	2.0519	1.16126	3.62561	0.013334
SPOCK1	2.05187	1.16688	3.60807	0.0125646
PLOD1	2.05086	1.16715	3.60369	0.0125119
KIF14	2.05025	1.1569	3.63345	0.0139261
DNLZ	2.04978	1.16187	3.61624	0.013215
SRCRB4D	2.04973	1.16649	3.60172	0.0125808
MSH6	2.04968	1.1663	3.60217	0.0126065
NKAPL	2.04904	1.15639	3.63076	0.0139794
LOC102546299	2.04892	1.15641	3.63026	0.0139748
CLDN10	2.04849	1.15763	3.6249	0.0137918
SDHB	2.04833	1.16955	3.58743	0.0121518
DBF4B	2.04826	1.15565	3.63033	0.0140742
TMEM161A	2.04753	1.1618	3.60853	0.0131872
PNKP	2.04733	1.16359	3.60228	0.0129368
DDX31	2.04663	1.16394	3.59871	0.0128766
APCDD1L	2.04661	1.16349	3.60003	0.0129373
B9D1	2.04611	1.16407	3.59649	0.0128506
CNTNAP3	2.04572	1.16199	3.60155	0.0131312
MSN	2.04526	1.16347	3.59537	0.0129188
ANXA10	2.04523	1.16166	3.60085	0.0131687
NET1	2.04494	1.15602	3.61739	0.0139654
PCMT1	2.04393	1.16523	3.58525	0.0126556
MPP6	2.04325	1.16688	3.57778	0.0124216
COL16A1	2.04273	1.16101	3.59408	0.0132175
LGALS1	2.04185	1.16107	3.5908	0.0131951
ARHGAP21	2.03925	1.15714	3.5938	0.0137084
CTSZ	2.03821	1.14981	3.61301	0.0147723
CMSS1	2.03728	1.16238	3.57069	0.0129362
RHOB	2.03722	1.15926	3.58011	0.0133722
C17orf53	2.03686	1.15874	3.58047	0.0134406
COL1A2	2.03638	1.1525	3.59815	0.0143395
FAM53C	2.03594	1.1575	3.58103	0.0136015
B3GAT3	2.03518	1.15218	3.59488	0.0143662
SSPN	2.03301	1.15145	3.58952	0.0144394
INTU	2.03275	1.15462	3.57871	0.0139646
UGGT2	2.03273	1.1532	3.58305	0.0141737
CA4	2.03232	1.14791	3.59815	0.0149638
RRM1	2.03198	1.15988	3.55979	0.0131968
UHRF1	2.03125	1.15866	3.56101	0.0133575
ZFP41	2.03093	1.15661	3.56618	0.0136456
LOC100129516	2.02982	1.15231	3.57555	0.014256
MGC16025	2.02963	1.14635	3.59349	0.0151589
LEPRE1	2.02914	1.15407	3.56774	0.013985
PAK2	2.02904	1.15421	3.56695	0.0139623
SLC25A37	2.02889	1.14761	3.58695	0.0149524
RAB17	2.02879	1.15107	3.57581	0.014425
PHF3	2.02831	1.14123	3.60491	0.015944
TRIP13	2.02824	1.14474	3.59359	0.0153856
AADAT	2.02808	1.15311	3.56698	0.0141091
GNRHR2	2.02773	1.14994	3.57557	0.0145769
CXCL5	2.02643	1.15263	3.56267	0.0141519
ITGA5	2.02508	1.1552	3.54999	0.0137501
MPZL1	2.02499	1.15149	3.5611	0.0142967
STC1	2.02495	1.15338	3.55514	0.0140152
SPC24	2.02466	1.15624	3.54533	0.0135926
MYO7B	2.02457	1.14908	3.5671	0.0146542
RHEBL1	2.02456	1.15654	3.54405	0.0135475
SLC39A14	2.02312	1.14993	3.55935	0.0145002
LOC100127886	2.02268	1.14081	3.58625	0.0159164
RAB43	2.0225	1.15031	3.556	0.014432
AKAP10	2.02232	1.13329	3.60875	0.0171518
SCGB3A1	2.02224	1.14149	3.58257	0.0157998
HDAC2	2.0212	1.14981	3.55298	0.0144852
LOC200830	2.02075	1.14076	3.57957	0.015891
RP11-112L7.1	2.02075	1.13996	3.58206	0.01602
TTYH3	2.02028	1.15421	3.53621	0.0138139
MESDC2	2.01929	1.14875	3.54952	0.0146131
EDNRA	2.0192	1.14887	3.54886	0.0145946
BC039487	2.01879	1.13902	3.57806	0.0161395
ND6	2.01867	1.13952	3.57611	0.0160576
SPRY4	2.01801	1.15252	3.53342	0.0140239
PTRF	2.01734	1.14519	3.5537	0.0151307
SARS	2.01699	1.15204	3.53136	0.0140785
AKIP1	2.01544	1.14978	3.53285	0.0143911
CLSPN	2.01415	1.14974	3.52843	0.0143747
RCN1	2.01271	1.13866	3.5577	0.0160952
FUCA2	2.01252	1.1454	3.53611	0.015015
SRRD	2.01127	1.14863	3.52178	0.0144944
BSG	2.01111	1.13618	3.55979	0.0164762
RP11-454K7.3	2.01082	1.14274	3.53835	0.0154045
AC112198.1	2.01062	1.14252	3.53833	0.0154364
LAMA4	2.01012	1.14271	3.53597	0.015397
CSPG4	2.01001	1.14835	3.51822	0.0145156
KIAA1524	2.00993	1.1441	3.53101	0.0151739
APBB2	2.00977	1.14344	3.53247	0.0152749
CKS2	2.00975	1.1477	3.51929	0.0146096
AOC4P	2.00947	1.13562	3.55573	0.0165415
SRPRB	2.00937	1.13797	3.54805	0.0161507
EXOC3L1	2.00862	1.14139	3.53476	0.0155814
SIGLEC5	2.00836	1.1402	3.53754	0.0157688
PTPN9	2.00816	1.14704	3.51575	0.0146848
LOC100147773	2.00788	1.14211	3.52992	0.0154536
NHLRC4	2.00779	1.1406	3.53429	0.0156944
PC	2.00654	1.13577	3.54491	0.0164662
HNRNPAB	2.00621	1.14354	3.51969	0.0151982
RBM12	2.00599	1.14567	3.51235	0.0148593
COG1	2.00573	1.14094	3.52599	0.0156037
RBMS1	2.00479	1.14262	3.51751	0.0153186
RNF26	2.00334	1.13326	3.54144	0.0168337
SKIL	2.00254	1.13873	3.52162	0.0159074
PLK4	2.00219	1.14342	3.50595	0.0151467
PTPLAD1	2.00179	1.13815	3.52078	0.0159899
SPATA5	2.00111	1.13741	3.52065	0.0160994
CYSTM1	2.00053	1.13137	3.53739	0.0171068
GPATCH2L	2.00021	1.13654	3.52018	0.0162282
TM9SF1	2.00009	1.13871	3.51304	0.0158675
TARS	1.99997	1.14127	3.50474	0.0154502
PIGK	1.99959	1.13773	3.51433	0.0160207
ENTPD6	1.99948	1.13774	3.51392	0.0160169
SLC37A3	1.99948	1.13771	3.51399	0.0160214
PXDC1	1.99923	1.13118	3.53339	0.0171173
KCNE1	1.99874	1.13453	3.52124	0.016538
ITGA3	1.99856	1.14082	3.50122	0.015499
GMNN	1.99798	1.13995	3.50183	0.0156288
GTSE1	1.99774	1.13985	3.50129	0.0156405
SYNE2	1.99716	1.12949	3.53136	0.0173744
SLC22A9	1.99699	1.13438	3.51558	0.0165341
PSMB7	1.99616	1.13634	3.50658	0.016191
NKAIN2	1.99615	1.1339	3.51407	0.0165991
PRR15	1.996	1.12736	3.53396	0.0177286
HDX	1.99521	1.1323	3.51572	0.0168556
SEMA5A	1.99515	1.12683	3.53258	0.0178073
SCN4A	1.99488	1.13293	3.51264	0.016743
TCOF1	1.99451	1.14101	3.48646	0.0153975
ACD	1.99445	1.13418	3.50725	0.0165229
NUCKS1	1.99359	1.13097	3.51416	0.0170557
IGLL1	1.9935	1.13183	3.51116	0.0169065
DCAF13	1.99346	1.13867	3.48995	0.0157586
SSRP1	1.99343	1.1253	3.5313	0.0180504
RP11-513N24.1	1.99292	1.12561	3.52849	0.0179845
LOC101928012	1.99278	1.13158	3.5094	0.0169365
ARL13B	1.99227	1.1242	3.53062	0.0182264
RP1-263J7.2	1.99192	1.12346	3.53172	0.0183542
MRPL28	1.99177	1.13589	3.49256	0.0161889
TEAD2	1.99138	1.13309	3.49981	0.0166535
ITPK1	1.99094	1.13218	3.50108	0.0168014
RP1-86D1.3	1.99003	1.12515	3.51974	0.0180184
KCNMA1	1.98998	1.13296	3.49528	0.0166505
MCHR1	1.98997	1.13017	3.50389	0.0171303
RRP9	1.9897	1.13161	3.49847	0.0168766
PAGE5	1.98954	1.12987	3.50329	0.0171753
C14orf39	1.98925	1.12264	3.52482	0.0184578
HMGCS2	1.98872	1.12414	3.51824	0.0181768
AMELY	1.98739	1.12858	3.49973	0.0173631
NCAPH2	1.98718	1.13001	3.49454	0.0171088
KATNAL1	1.98717	1.135	3.47917	0.0162568
MT1F	1.98709	1.12926	3.49655	0.0172383
ST6GAL2	1.98659	1.12263	3.51544	0.0184132
RP11-399O19.9	1.98575	1.12883	3.49316	0.0172901
NAA40	1.9853	1.12841	3.49288	0.0173559
HMGA2	1.98506	1.12933	3.48919	0.0171899
PRCC	1.98194	1.12575	3.4893	0.0177683
FAM207A	1.98103	1.13147	3.46847	0.0167481
RTN4R	1.98082	1.12484	3.48819	0.017912
STX2	1.97943	1.13077	3.46503	0.016841
KDM1A	1.97927	1.12957	3.46816	0.017047
CRIM1	1.97821	1.12592	3.47568	0.0176725
CTSLP8	1.97765	1.12952	3.4626	0.0170258
SMC4	1.97757	1.12992	3.46112	0.0169548
LIN7A	1.97686	1.12408	3.47662	0.0179801
FGF1	1.97636	1.12371	3.47598	0.0180381
RP11-96H17.1	1.97618	1.11422	3.50494	0.0198106
LOC100422737	1.97601	1.1238	3.47447	0.0180154
PPP2R5D	1.97536	1.11694	3.49354	0.0192775
KRTAP9-3	1.97477	1.12044	3.4805	0.0186095
COX10-AS1	1.97472	1.12249	3.47399	0.0182318
LOC283485	1.97419	1.12165	3.47474	0.0183768
CDK4	1.97337	1.12508	3.46126	0.0177367
ASMTL	1.9731	1.1228	3.46733	0.0181454
PCTP	1.97302	1.11701	3.48502	0.0192229
LINC00668	1.97292	1.122	3.46919	0.0182901
LOC101930067	1.97289	1.11264	3.49825	0.0200609
STK32B	1.97174	1.12012	3.47084	0.0186155
NDFIP1	1.97113	1.1223	3.46194	0.018202
CARS	1.97083	1.12493	3.4528	0.0177185
PTK2	1.97067	1.12358	3.4564	0.0179601
FBLIM1	1.97067	1.1261	3.44866	0.0175064
ITGA1	1.96999	1.1251	3.44935	0.0176728
POSTN	1.96966	1.1208	3.46143	0.0184523
EFNA1	1.96851	1.11498	3.47543	0.0195323
HSP90B1	1.96722	1.11046	3.48502	0.0203918
TMIE	1.96694	1.11113	3.48192	0.0202541
MRPL22	1.96664	1.12566	3.43593	0.0175133
NPHS1	1.96644	1.11646	3.46353	0.0192121
GSK3B	1.96542	1.11814	3.45471	0.0188742
LOC101929384	1.96499	1.11652	3.45822	0.0191737
BCL2L12	1.96462	1.12144	3.44174	0.018244
CYP27B1	1.96371	1.12165	3.43794	0.0181905
DPY19L1	1.96308	1.11654	3.45145	0.0191379
LOC101927792	1.96288	1.10689	3.48086	0.0210324
LOC101928535	1.96288	1.10689	3.48086	0.0210324
Y16709	1.96106	1.10499	3.48038	0.0213884
C11orf87	1.96013	1.10683	3.47126	0.0209955
SPATS2	1.96005	1.1163	3.44155	0.0191291
LOC100506844	1.95995	1.11476	3.44595	0.0194231
SPICE1	1.9599	1.11277	3.45193	0.0198093
JMJD6	1.95981	1.1205	3.42783	0.0183333
NRXN1	1.95908	1.1112	3.45393	0.0201039
TTK	1.95863	1.11858	3.42956	0.0186705
GPR4	1.95757	1.1154	3.43561	0.0192581
LOC101927783	1.9566	1.11006	3.44873	0.020286
RP11-560A15.4	1.95554	1.11014	3.44472	0.0202502
CSF3	1.95547	1.11531	3.42851	0.0192378
LOC283352	1.95512	1.11022	3.44299	0.0202269
MINPP1	1.95423	1.11664	3.42009	0.0189594
ASPH	1.95416	1.11284	3.43153	0.019694
CCT8	1.95251	1.115	3.41912	0.0192446
SPNS1	1.95226	1.10934	3.43567	0.0203536
DKFZp667F0711	1.95181	1.11419	3.41916	0.0193892
TMEM121	1.95181	1.10986	3.43248	0.0202412
ZWILCH	1.95175	1.11419	3.41893	0.0193868
DOCK5	1.95163	1.10181	3.4569	0.021886
TRIM61	1.95159	1.1026	3.4543	0.02172
SYDE1	1.95156	1.11023	3.43044	0.0201623
RBP4	1.95155	1.10788	3.43769	0.0206335
DPY19L4	1.95135	1.11259	3.42243	0.0196919
SUPT16H	1.95127	1.11429	3.41695	0.0193593
CMTM7	1.94997	1.11021	3.42493	0.020139
FGF9	1.94854	1.107	3.42983	0.02076
HBBP1	1.94846	1.10771	3.42733	0.020613
SOCS4	1.94842	1.11318	3.41037	0.0195249
TLL1	1.94838	1.10766	3.42722	0.0206225
BPHL	1.94829	1.11338	3.40931	0.0194831
SCARB2	1.94817	1.1068	3.42912	0.0207928
BUB3	1.94791	1.11024	3.41761	0.0200955
TNFAIP6	1.94769	1.1127	3.40928	0.0196051
TCP11L1	1.94615	1.11089	3.40944	0.0199347
HMHB1	1.94542	1.10509	3.42476	0.0210957
ZEB1-AS1	1.94536	1.107	3.41863	0.020703
GPN3	1.945	1.10652	3.41886	0.0207954
RP11-343H5.6	1.94432	1.10365	3.42534	0.0213743
RP11-79P5.2	1.94357	1.10435	3.42052	0.0212154
GNL2	1.94347	1.10988	3.40311	0.0200873
SOX15	1.94346	1.10707	3.41175	0.0206556
KIAA0753	1.94345	1.09716	3.44255	0.0227373
WDR76	1.94212	1.10766	3.40521	0.0205116
LOC102724094	1.94186	1.10371	3.4165	0.0213182
SIX3	1.94102	1.10188	3.4192	0.021686
TRIM37	1.94087	1.10905	3.39657	0.020208
PRIM2	1.94038	1.10619	3.40362	0.0207799
ABI2	1.94031	1.10436	3.40902	0.0211563
RASD2	1.94003	1.10301	3.41221	0.0214319
C11orf30	1.93971	1.0984	3.4254	0.0224044
LOC100506368	1.93926	1.1034	3.4083	0.0213379
RNF2	1.93877	1.10157	3.41226	0.0217139
PLAUR	1.9384	1.10544	3.39899	0.0208984
MED10	1.93831	1.09844	3.42034	0.0223718
SV2A	1.93776	1.10104	3.41034	0.0218071
EEF1D	1.93743	1.10264	3.4042	0.0214635
RP11-356B19.11	1.93723	1.10586	3.3936	0.0207919
PTGER2	1.93672	1.10103	3.40673	0.0217923
RAD51AP1	1.9367	1.10162	3.40484	0.0216672
RP5-1098D14.1	1.93655	1.0985	3.41398	0.0223296
DEK	1.93497	1.10575	3.38604	0.020775
TRAPPC5	1.93484	1.09342	3.42375	0.0234098
CCL7	1.93474	1.10269	3.39463	0.0214068
LOC400940	1.93444	1.0979	3.40838	0.0224221
GRB14	1.93442	1.10014	3.40137	0.0219404
PTPRK	1.93429	1.10481	3.38654	0.0209564
CLPB	1.93426	1.10016	3.40072	0.0219322
GINS4	1.93387	1.10327	3.38978	0.0212693
SLC38A3	1.93361	1.10379	3.3873	0.0211563
SLC29A4	1.93339	1.09052	3.42771	0.0240351
DHDH	1.93331	1.09857	3.40232	0.0222581
RP11-517B11.7	1.93229	1.09915	3.39693	0.0221145
WNT9A	1.93185	1.09807	3.39873	0.0223401
MT2A	1.93165	1.10187	3.38631	0.0215247
PHLDA1	1.93154	1.10221	3.38489	0.0214508
RUVBL1	1.93005	1.1021	3.37998	0.0214465
MEX3B	1.92982	1.08888	3.42022	0.0243478
CHN1	1.92955	1.10181	3.37912	0.0214986
ROS1	1.92869	1.09528	3.39625	0.0228943
TTF1	1.92855	1.10435	3.36788	0.0209484
NCAPG	1.92706	1.10386	3.36416	0.0210247
FAM208B	1.92669	1.09938	3.37656	0.0219661
OGDHL	1.92665	1.09496	3.39006	0.0229289
CMTM3	1.92647	1.09659	3.38442	0.0225684
GCNT1	1.92573	1.09567	3.38463	0.0227565
ADRA2C	1.92554	1.09735	3.37875	0.0223843
EHD2	1.92458	1.09988	3.36764	0.0218214
LYAR	1.92449	1.09996	3.36708	0.0218021
NFIL3	1.92339	1.1007	3.36099	0.0216259
RNF181	1.92337	1.09821	3.36851	0.0221597
EGFR	1.9232	1.09419	3.38029	0.023038
CLCF1	1.92302	1.0925	3.38492	0.0234141
B3GALT1	1.92229	1.0909	3.38728	0.0237602
VWA9	1.9221	1.09851	3.36317	0.0220726
HHIPL2	1.9218	1.09257	3.38037	0.0233757
E2F6	1.92156	1.09515	3.37156	0.0227966
SYNCRIP	1.92107	1.09186	3.38001	0.0235236
MMP20	1.92014	1.08968	3.38353	0.0240031
ZNF702P	1.92007	1.08976	3.38301	0.0239821
WHSC1	1.91997	1.09925	3.35344	0.0218742
KANK4	1.91978	1.09095	3.37829	0.0237059
FKSG49	1.91965	1.08396	3.39963	0.025323
HNRNPDL	1.91953	1.09337	3.36994	0.0231569
ADAMTS19	1.91947	1.0825	3.40358	0.025666
FABP7	1.91943	1.08347	3.40041	0.0254362
LOC100131303	1.91943	1.09098	3.377	0.0236951
KDELR3	1.91939	1.09282	3.37113	0.0232776
LINC00540	1.91911	1.08935	3.38092	0.0240605
HIF1A	1.91878	1.09554	3.36064	0.0226623
PLEK2	1.91853	1.09897	3.34926	0.0219088
LINC01120	1.91847	1.09076	3.37429	0.0237278
DNAH1	1.91829	1.09596	3.35762	0.0225605
PTDSS1	1.91688	1.09079	3.36857	0.023692
PATZ1	1.91656	1.08446	3.38715	0.0251544
LDHB	1.91589	1.09592	3.34937	0.0225273
ADAMTS16	1.91575	1.08832	3.37226	0.0242393
HIST1H2BJ	1.91555	1.09146	3.36187	0.0235184
ANLN	1.91347	1.08722	3.36764	0.0244542
AMIGO2	1.91242	1.08813	3.36113	0.0242273
C9orf89	1.91099	1.09272	3.34203	0.0231542
INE1	1.91087	1.08666	3.36021	0.0245413
MED1	1.90914	1.08411	3.36203	0.0251118
ABCA3	1.90879	1.08409	3.36088	0.0251115
ARFGAP1	1.90835	1.08582	3.35396	0.0246943
FAM13A	1.90763	1.0809	3.36667	0.0258554
CDCA4	1.90757	1.09151	3.33374	0.0233674
RP6-201G10.2	1.90737	1.07766	3.37589	0.0266417
MRPS23	1.90728	1.08936	3.33931	0.0238527
RBBP5	1.90711	1.07921	3.37011	0.0262572
LRRC40	1.90693	1.08984	3.33661	0.0237373
FAM69C	1.90684	1.08967	3.33684	0.0237751
CHSY1	1.90669	1.08865	3.33943	0.0240067
NAG18	1.90657	1.08387	3.35374	0.0251267
LOC100272217	1.90649	1.08127	3.36153	0.0257481
SLC16A1	1.90622	1.09195	3.32768	0.0232429
C11orf96	1.90599	1.08312	3.35399	0.025294
PWP2	1.9054	1.08646	3.34166	0.0244956
AIPL1	1.9054	1.08329	3.35142	0.0252453
PSMB5	1.90504	1.08807	3.33543	0.0241134
TIMM44	1.90431	1.08272	3.34934	0.0253612
ALG2	1.90398	1.0817	3.35132	0.025601
CDYL	1.90384	1.08515	3.34019	0.0247751
EXOSC4	1.90356	1.08846	3.32906	0.0239973
RPLP2	1.90256	1.08194	3.34559	0.0255195
ZNF568	1.90232	1.07343	3.3713	0.0276191
PTPN14	1.90144	1.08197	3.34158	0.0254945
CLDND1	1.90105	1.08194	3.34028	0.0254951
TOB1-AS1	1.90097	1.07417	3.36417	0.0274087
BRSK2	1.90069	1.08055	3.34333	0.0258261
PTOV1	1.90047	1.07581	3.35729	0.0269912
C8orf88	1.89987	1.08047	3.34066	0.0258308
RP11-1103G16.1	1.89904	1.07793	3.34563	0.0264407
MIR302B	1.89903	1.07998	3.33924	0.0259366
NAGS	1.89861	1.08459	3.32356	0.0248183
GRIA4	1.89817	1.07827	3.3415	0.0263418
CDKL3	1.89803	1.08014	3.33521	0.0258802
CENPA	1.89738	1.0818	3.32783	0.0254679
DNASE2B	1.89719	1.07913	3.33537	0.0261133
PSMB1	1.89698	1.08439	3.31849	0.0248382
PPP1R14C	1.89694	1.08446	3.31812	0.0248202
PLEKHA4	1.89693	1.0805	3.33027	0.0257758
THOC1	1.89677	1.07589	3.34397	0.0269097
CXorf57	1.89661	1.07833	3.33584	0.0263015
IAH1	1.89658	1.07554	3.34438	0.026994
NTMT1	1.89595	1.08382	3.31664	0.0249566
ASAP1	1.89542	1.08568	3.30908	0.0245053
CDCP1	1.89512	1.07914	3.32808	0.0260771
C3orf80	1.89499	1.0826	3.31701	0.025233
HIP1	1.89464	1.07803	3.32983	0.0263433
C20orf173	1.89441	1.07758	3.33041	0.0264513
PNO1	1.8935	1.08252	3.31201	0.0252258
RP11-454F8.2	1.89345	1.07694	3.32902	0.0265932
LOC100505938	1.89276	1.0697	3.34909	0.0284231
PCDHB12	1.89274	1.07536	3.33143	0.0269785
LINC00691	1.89257	1.07455	3.3333	0.0271783
TEX40	1.89213	1.07768	3.32209	0.026387
MT1M	1.89167	1.07036	3.34322	0.0282372
RASSF9	1.89159	1.08203	3.30684	0.0253124
NRM	1.89156	1.07482	3.32893	0.0270937
COL2A1	1.89137	1.07609	3.32434	0.0267715
RP11-457K10.1	1.89136	1.07375	3.33152	0.0273619
C1orf158	1.89134	1.07434	3.32963	0.0272119
ZNF781	1.89087	1.07517	3.32544	0.0269959
CCDC138	1.89079	1.08056	3.30853	0.0256557
LINC00641	1.89025	1.07465	3.32484	0.0271167
PIEZO2	1.89021	1.07502	3.32358	0.0270226
MEIG1	1.88995	1.07841	3.31221	0.0261706
MBTPS2	1.88962	1.07445	3.32322	0.0271557
ADAM19	1.88942	1.07908	3.3083	0.0259977
RBM11	1.8894	1.07415	3.32339	0.0272289
H2AFZ	1.88864	1.07909	3.30553	0.0259818
MED9	1.8884	1.0707	3.3306	0.0280975
LOC142937	1.8884	1.07486	3.31769	0.0270342
SERPINA3	1.88814	1.07434	3.31838	0.0271596
FJX1	1.88813	1.08174	3.29563	0.0253224
POPDC3	1.88776	1.07867	3.30373	0.02607
LOC283177	1.88757	1.07213	3.32321	0.0277148
HSPA13	1.88753	1.07908	3.30166	0.025965
STX18	1.88725	1.07433	3.31528	0.0271491
LINC00515	1.88682	1.07202	3.32093	0.0277311
MSC	1.88678	1.07769	3.3033	0.0262964
RP11-1275H24.2	1.88673	1.076	3.30834	0.0267187
HEXA	1.88628	1.06841	3.33021	0.0286601
HSD17B7P2	1.88609	1.07234	3.31737	0.0276384
CELF5	1.88589	1.07012	3.32353	0.0282083
WRAP53	1.88581	1.07919	3.29531	0.0259073
FHOD3	1.88523	1.07649	3.30157	0.0265708
EHD4	1.8852	1.07696	3.30002	0.0264524
EML4	1.88497	1.07772	3.29686	0.0262581
PCDHGA3	1.88443	1.07135	3.31457	0.0278662
MT1HL1	1.88426	1.07475	3.30351	0.0269927
ALS2CR11	1.88371	1.06991	3.3165	0.0282273
LOC100506016	1.88371	1.06991	3.3165	0.0282273
SOCS2-AS1	1.88371	1.06991	3.3165	0.0282273
SLFNL1	1.88327	1.07065	3.31268	0.0280289
TICRR	1.88325	1.07129	3.31062	0.0278626
SH3TC2	1.88308	1.06868	3.31811	0.0285399
SARDH	1.88306	1.07355	3.30297	0.0272777
CASP6	1.88289	1.06732	3.32164	0.0288946
DIO3	1.88285	1.07522	3.29714	0.0268517
MPP3	1.88266	1.07063	3.31059	0.0280251
RPS6KA4	1.88263	1.07435	3.29901	0.0270671
COL11A1	1.8825	1.07437	3.29849	0.0270596
PRSS23	1.88225	1.07091	3.30825	0.0279438
KCNJ1	1.88144	1.0693	3.31041	0.0283526
ETS2	1.88121	1.07348	3.29671	0.0272674
EMILIN1	1.88084	1.06842	3.31102	0.0285728
PF4	1.88081	1.07244	3.29851	0.0275264
CDC123	1.88071	1.07372	3.29421	0.0271956
TACO1	1.88003	1.07462	3.28905	0.0269551
KIAA1279	1.87997	1.07046	3.30163	0.0280247
C15orf59	1.87979	1.06847	3.30717	0.0285442
SGCE	1.87976	1.06896	3.30554	0.0284137
CEP152	1.87973	1.06893	3.30554	0.0284212
MTBP	1.87935	1.07711	3.2791	0.0263167
MT1H	1.87929	1.07153	3.296	0.027738
SPIRE1	1.87909	1.07316	3.29027	0.0273132
RS1	1.87883	1.0667	3.30928	0.028998
SSB	1.87867	1.0658	3.31152	0.0292357
KLHL7	1.87701	1.07206	3.28637	0.0275635
WDR17	1.877	1.06604	3.30488	0.0291446
TOR1A	1.87674	1.07602	3.27332	0.026546
LATS2	1.87654	1.06733	3.29925	0.0287927
TSKU	1.87641	1.06057	3.31985	0.0306205
CLEC11A	1.87635	1.0728	3.28178	0.0273607
RNMT	1.87626	1.07169	3.28485	0.0276455
CCDC88A	1.87615	1.0728	3.28109	0.0273578
PLIN2	1.87565	1.06712	3.29676	0.028835
ENPEP	1.87553	1.07042	3.28621	0.0279644
PHTF1	1.87533	1.07164	3.28175	0.0276443
ZNF808	1.87504	1.05903	3.31979	0.0310255
POC1A	1.8749	1.07322	3.27543	0.0272289
ARHGAP11A	1.87482	1.06976	3.28574	0.0281247
FGF19	1.87482	1.0688	3.28868	0.028378
ZNF483	1.87478	1.06388	3.30375	0.0296909
SEC61A1	1.87476	1.06785	3.29139	0.0286275
FAM149B1	1.87473	1.06843	3.2895	0.0284735
ADAMTS3	1.87458	1.06462	3.30078	0.0294901
VIL1	1.87436	1.06556	3.29705	0.0292316
NXPE3	1.87393	1.06973	3.2827	0.0281198
ZNF71	1.87388	1.06648	3.29254	0.0289794
OPN4	1.87378	1.06951	3.28288	0.0281756
LAMB1	1.87377	1.07115	3.2778	0.0277464
BRMS1	1.873	1.07042	3.27732	0.0279225
SPCS3	1.8728	1.07119	3.2743	0.0277209
GALNT10	1.87236	1.07005	3.27624	0.0280115
PTGDR2	1.87214	1.06891	3.27895	0.0283064
RABAC1	1.87209	1.06498	3.29087	0.029353
HN1L	1.87207	1.0702	3.27478	0.027967
OSTC	1.87182	1.06483	3.29037	0.0293888
GAS5	1.87175	1.06523	3.28894	0.0292822
PTX3	1.87153	1.06899	3.27656	0.0282747
BRS3	1.8714	1.06287	3.29497	0.029915
TINAG	1.8714	1.06287	3.29497	0.029915
TRMT5	1.87135	1.06949	3.27442	0.0281407
SLC17A1	1.87127	1.06297	3.29419	0.029885
POLR2H	1.87115	1.06838	3.27712	0.0284299
CLIC1	1.87094	1.0697	3.27233	0.0280785
LOC101060091	1.87076	1.06357	3.29057	0.0297148
LINC00276	1.87072	1.06243	3.29392	0.0300242
LINC00607	1.87058	1.06351	3.29013	0.0297286
RP4-675G8.2	1.87046	1.06323	3.29054	0.0298025
NRAS	1.87041	1.06736	3.27764	0.0286895
2022-09-11	1.87039	1.06313	3.29064	0.0298301
TSPAN5	1.87023	1.0655	3.28275	0.0291853
JMJD1C-AS1	1.86985	1.06711	3.27645	0.0287477
RP11-803D5.4	1.86971	1.07225	3.26023	0.0273924
GIPC3	1.86966	1.06377	3.28608	0.0296442
ATP2C1	1.86963	1.06459	3.28343	0.0294208
CDT1	1.86948	1.06645	3.27716	0.0289166
ADAMTS12	1.86896	1.06786	3.27103	0.0285342
GEMIN6	1.86887	1.07106	3.26094	0.0276899
MRPL18	1.86878	1.06857	3.26823	0.0283424
ZNF429	1.86832	1.06742	3.27016	0.0286417
PHPT1	1.86816	1.07054	3.26007	0.0278145
WFS1	1.86813	1.06259	3.28432	0.0299413
AC124997.1	1.86767	1.06067	3.28867	0.0304636
GLYATL1	1.86767	1.06067	3.28867	0.0304636
LINC00314	1.86767	1.06067	3.28867	0.0304636
LOC101927066	1.86767	1.06067	3.28867	0.0304636
LOC101928052	1.86767	1.06067	3.28867	0.0304636
LOC642426	1.86767	1.06067	3.28867	0.0304636
OR5H1	1.86767	1.06067	3.28867	0.0304636
RP11-355F16.1	1.86767	1.06067	3.28867	0.0304636
TECRL	1.86767	1.06067	3.28867	0.0304636
LOC101060019	1.86738	1.06046	3.28831	0.0305177
TOX3	1.8673	1.06145	3.28494	0.0302422
FGFRL1	1.86701	1.05722	3.29708	0.0314182
FBXO5	1.86665	1.06704	3.26547	0.0287162
HOMEZ	1.86657	1.06388	3.27488	0.0295656
LOC101927210	1.86602	1.0601	3.28462	0.0305981
DEPDC7	1.86566	1.06312	3.27403	0.0297602
MYH10	1.86513	1.06034	3.28076	0.0305176
DRAP1	1.86476	1.06583	3.26253	0.0290096
LOC101928211	1.86451	1.0589	3.28301	0.0309095
ATP6V1C1	1.86442	1.06981	3.24924	0.0279437
CDY1	1.86438	1.05901	3.28224	0.0308783
AK024936	1.86419	1.05933	3.28057	0.0307853
ATP5SL	1.86414	1.06086	3.27564	0.0303585
ESYT1	1.86352	1.06462	3.26193	0.0293188
AGXT2	1.86347	1.06396	3.2638	0.0294983
AC016999.2	1.86327	1.0622	3.26847	0.0299746
NF2	1.86314	1.06354	3.26391	0.0296076
HIST1H3I	1.86304	1.058	3.28062	0.031141
TWF2	1.86288	1.06529	3.25764	0.0291275
ZNF90	1.86266	1.05033	3.30325	0.033341
TRIM59	1.86255	1.06483	3.25787	0.029245
RYK	1.86196	1.06055	3.26896	0.0304122
TWIST2	1.86188	1.06323	3.26046	0.0296727
ERRFI1	1.86097	1.06194	3.26121	0.0300134
MRGPRX3	1.86063	1.05824	3.27141	0.0310396
ARAF	1.86027	1.05392	3.28357	0.032266
ROR1-AS1	1.86024	1.05635	3.2759	0.0315682
LOC283914	1.86001	1.059	3.26688	0.0308161
EMC1	1.85994	1.06337	3.25323	0.0296046
KIAA2022	1.85991	1.05149	3.2899	0.0329663
SSH1	1.85932	1.06293	3.25239	0.0297147
HTRA1	1.85914	1.05855	3.26522	0.030931
TMEM205	1.85875	1.05859	3.26373	0.0309123
LINC00483	1.85869	1.05395	3.27788	0.0322348
ZNF81	1.85863	1.05674	3.26901	0.0314341
ADAM8	1.85863	1.0637	3.24762	0.0294928
CSGALNACT2	1.85825	1.06195	3.25165	0.0299678
ADPRHL1	1.85825	1.05831	3.26281	0.0309831
RP3-508D13.1	1.85815	1.06013	3.25686	0.0304713
VCX2	1.85756	1.05652	3.26593	0.0314816
DGUOK	1.85751	1.06238	3.24775	0.0298385
CRCP	1.85733	1.0576	3.26179	0.0311716
RP11-736K20.5	1.85733	1.05442	3.2716	0.0320788
SUV39H2	1.85713	1.06068	3.25162	0.0303036
BAALC	1.857	1.0567	3.26341	0.0314221
IL2	1.85655	1.05423	3.26949	0.032125
IQCF4	1.85655	1.05423	3.26949	0.032125
LINC00403	1.85655	1.05423	3.26949	0.032125
LOC101926960	1.85655	1.05423	3.26949	0.032125
LOC339622	1.85655	1.05423	3.26949	0.032125
RP11-320H14.1	1.85655	1.05423	3.26949	0.032125
ZNF446	1.85653	1.05704	3.26072	0.0313185
PROC	1.8563	1.06001	3.25075	0.0304767
CCDC67	1.85587	1.0539	3.26809	0.0322087
LOC400590	1.85587	1.0539	3.26809	0.0322087
KTN1	1.85571	1.0637	3.23744	0.0294479
LMAN2L	1.85559	1.06073	3.24607	0.0302658
CCT6A	1.85537	1.06021	3.24692	0.0304084
BAIAP2L1	1.85516	1.06023	3.24609	0.0303993
LAMP5	1.85495	1.05914	3.24872	0.0307028
RTFDC1	1.85487	1.06036	3.24469	0.0303588
UQCRC1	1.85455	1.05371	3.26402	0.0322453
OLFM3	1.85434	1.05301	3.26544	0.032445
NRDE2	1.85403	1.05809	3.24871	0.0309856
RPL36AL	1.85381	1.05816	3.24774	0.0309616
LPCAT1	1.85362	1.05888	3.24487	0.0307562
CXorf22	1.85356	1.05214	3.26543	0.0326907
BC036311	1.8534	1.05247	3.26385	0.0325918
B4GALT1	1.85333	1.05924	3.24276	0.0306507
DYNC1H1	1.85296	1.05304	3.2605	0.0324176
TMEM151A	1.85274	1.05763	3.24558	0.0310956
CXCL2	1.85262	1.05368	3.25735	0.0322272
CPXM1	1.85239	1.0581	3.24292	0.0309567
LOC100127974	1.85235	1.05177	3.26233	0.0327823
PHF2P1	1.85235	1.05177	3.26233	0.0327823
CDH7	1.85168	1.05151	3.26076	0.0328469
LOC253805	1.85168	1.05151	3.26076	0.0328469
RP11-143I21.1	1.85168	1.05151	3.26076	0.0328469
FLJ37035	1.85133	1.04506	3.27962	0.0347689
GTPBP4	1.85121	1.05755	3.24051	0.031097
VWDE	1.85121	1.05135	3.25959	0.0328886
SSR3	1.85088	1.05294	3.25354	0.0324197
C14orf80	1.85083	1.05791	3.23805	0.0309873
ANKRD24	1.8508	1.05099	3.25925	0.0329883
FOXA3	1.85053	1.05206	3.255	0.0326717
FHL3	1.8504	1.05487	3.24588	0.0318519
FARSA	1.85035	1.05186	3.25499	0.032726
TBX3	1.84971	1.04982	3.25907	0.0333209
KIAA1661	1.8496	1.05031	3.25716	0.0331733
HPSE2	1.84935	1.05003	3.25715	0.0332548
MAGEB18	1.84854	1.04965	3.25546	0.0333553
C8orf33	1.84807	1.05616	3.23374	0.031447
ANKRD30B	1.84731	1.04922	3.25248	0.0334673
ITGB4	1.84694	1.05545	3.23198	0.0316354
GRIK1	1.84659	1.05433	3.23417	0.0319526
PPIB	1.8465	1.04289	3.26932	0.0353737
LAMA3	1.846	1.05522	3.2294	0.031688
CACNA1D	1.84596	1.0489	3.24873	0.0335454
C16orf13	1.84588	1.04949	3.24659	0.0333677
ANP32A	1.84549	1.05441	3.23011	0.0319161
ERF	1.84512	1.05037	3.24122	0.0330969
NRP1	1.84483	1.05346	3.23069	0.032183
MC2R	1.84483	1.05353	3.23045	0.0321611
ERVMER61-1	1.8448	1.04749	3.24898	0.0339524
VAV2	1.84477	1.0534	3.23067	0.0321989
LINC00474	1.84437	1.04743	3.24766	0.0339658
CDR1	1.84437	1.04727	3.24814	0.0340131
RP11-338N10.1	1.84405	1.05297	3.22946	0.0323144
LINC00523	1.84379	1.05283	3.22898	0.0323516
CCT4	1.84315	1.05572	3.21789	0.0315017
LAMA1	1.84276	1.05212	3.22755	0.0325448
RP11-307P5.2	1.84258	1.05227	3.22644	0.032498
N4BP2L2-IT2	1.84233	1.04732	3.24082	0.0339714
HNRNPH3	1.84188	1.0529	3.22208	0.0323056
EIF2AK2	1.84171	1.0517	3.22517	0.0326558
CDK6	1.84169	1.05037	3.22916	0.0330478
RGS9	1.84169	1.04618	3.24209	0.0343078
MAD2L2	1.84163	1.05331	3.21995	0.0321809
LOC101927257	1.84158	1.04641	3.241	0.0342375
GRAMD1A	1.84151	1.04768	3.23684	0.0338536
SDF2	1.84145	1.05284	3.22074	0.032315
GHRL	1.84135	1.05089	3.22638	0.0328895
APH1B	1.84075	1.04782	3.23371	0.0337993
IMPG1	1.84063	1.04511	3.24167	0.0346203
LINC01020	1.84063	1.04511	3.24167	0.0346203
LOC100506498	1.84063	1.04511	3.24167	0.0346203
MCHR2-AS1	1.84063	1.04511	3.24167	0.0346203
RP1-149C7.1	1.84063	1.04511	3.24167	0.0346203
SLC26A3	1.84063	1.04511	3.24167	0.0346203
TMEM232	1.84063	1.04511	3.24167	0.0346203
UGT2B4	1.84063	1.04511	3.24167	0.0346203
WFDC13	1.84063	1.04511	3.24167	0.0346203
CMBL	1.84026	1.04737	3.23338	0.0339293
TNFRSF10D	1.84016	1.04974	3.22575	0.0332173
PCDHB15	1.83957	1.04446	3.23995	0.0348069
C2CD4B	1.83943	1.04561	3.23593	0.034454
GPX5	1.83929	1.04581	3.23482	0.0343914
ILKAP	1.83919	1.05193	3.21562	0.0325505
GNAS-AS1	1.83909	1.04492	3.23685	0.0346615
SGMS2	1.83829	1.0468	3.22822	0.0340766
LRRCC1	1.83817	1.04722	3.2265	0.0339471
POLR3H	1.83808	1.04619	3.22937	0.0342602
C5orf22	1.83797	1.0483	3.2225	0.0336178
HBM	1.83729	1.04847	3.21956	0.0335573
SYNJ2	1.83685	1.04584	3.22614	0.0343506
FAM154A	1.83672	1.04933	3.21497	0.0332935
RAD51	1.83635	1.04938	3.21351	0.0332729
CTDSPL2	1.83627	1.04595	3.22375	0.0343091
SIVA1	1.83601	1.05046	3.20902	0.032945
KIF4A	1.83591	1.05169	3.20491	0.0325766
WDR87	1.83588	1.04822	3.21541	0.0336158
RP11-567I13.1	1.83576	1.04756	3.21704	0.0338138
LOC100506731	1.83543	1.04815	3.21406	0.0336297
WDR73	1.83539	1.04763	3.21551	0.0337867
FCHO1	1.83511	1.04788	3.21374	0.0337065
CCDC14	1.83489	1.04823	3.21192	0.0335992
MMP1	1.83476	1.04822	3.21148	0.0335993
KERA	1.83434	1.04094	3.23248	0.0358382
DKFZP434L187	1.83412	1.0417	3.22933	0.0355979
AC064852.4	1.83391	1.04123	3.23005	0.0357408
CTD-2540F13.2	1.83391	1.04123	3.23005	0.0357408
ZNF620	1.83391	1.04123	3.23005	0.0357408
LOC642757	1.83387	1.04088	3.231	0.0358519
SEC22B	1.83384	1.04094	3.23073	0.0358322
GALNS	1.83384	1.04353	3.22268	0.0350224
CEP72	1.83383	1.04682	3.21251	0.0340113
EEFSEC	1.83347	1.04442	3.21864	0.0347441
TAF4	1.83332	1.04309	3.22221	0.035154
PCBP3	1.83303	1.04688	3.20951	0.0339825
SGOL1	1.83301	1.04735	3.20802	0.03384
AMDHD1	1.83284	1.04721	3.20787	0.0338816
BC048420	1.83283	1.04088	3.22732	0.0358374
LOC57399	1.8328	1.04061	3.22803	0.0359213
KLC2	1.83254	1.04745	3.20606	0.0338024
WDR96	1.83238	1.04034	3.22742	0.0360016
CRISPLD1	1.83238	1.03799	3.23473	0.0367475
ROCK2	1.83219	1.0477	3.20407	0.0337223
PKP2	1.83215	1.04741	3.20483	0.033811
ETV5	1.83163	1.04729	3.20341	0.0338417
FANCB	1.83153	1.04615	3.2065	0.0341861
TSEN15	1.83145	1.04162	3.22018	0.0355881
GRK1	1.83077	1.04528	3.20651	0.0344431
CTNNAL1	1.8306	1.04588	3.20408	0.0342577
EHD1	1.83053	1.04751	3.19885	0.0337588
ZNF653	1.8304	1.0457	3.20395	0.0343111
CDK9	1.83029	1.04147	3.21659	0.0356239
RP11-742B18.1	1.83016	1.03831	3.22589	0.0366216
PDXDC1	1.83015	1.03635	3.23193	0.0372479
TAGLN3	1.82982	1.04561	3.20217	0.0343289
C21orf91-OT1	1.82977	1.04351	3.20846	0.0349795
SOWAHA	1.82967	1.03903	3.22195	0.0363868
SPACA4	1.82958	1.04135	3.21444	0.0356517
DCTN1-AS1	1.82922	1.03848	3.22204	0.0365559
ZIM3	1.82922	1.03848	3.22204	0.0365559
ZNF674	1.82922	1.03848	3.22204	0.0365559
CPSF2	1.82919	1.0485	3.19114	0.0334384
LINC00836	1.82918	1.04345	3.20657	0.0349896
NRSN2	1.8291	1.046	3.19847	0.0342017
FSCB	1.82866	1.0382	3.22097	0.0366395
CEP95	1.82856	1.04893	3.18765	0.0333003
PEX14	1.82827	1.04595	3.19574	0.0342069
RP11-318A15.2	1.82806	1.04394	3.20112	0.0348225
FSCN1	1.82787	1.04819	3.1875	0.0335153
SLC12A2	1.82783	1.04047	3.21101	0.0359077
FGL1	1.8278	1.0439	3.20035	0.0348316
ANKRD30BP2	1.82756	1.03744	3.21941	0.0368691
ZNF281	1.82732	1.04644	3.19091	0.0340417
KIF23	1.82711	1.04632	3.19057	0.0340784
MAPK1IP1L	1.82694	1.04703	3.18779	0.0338573
RP11-303E16.7	1.82687	1.03717	3.21787	0.0369512
SNHG18	1.82671	1.04018	3.20799	0.0359877
MRGPRX1	1.82651	1.03765	3.21508	0.0367905
GEM	1.82642	1.04406	3.19505	0.0347656
LOC100133920	1.8264	1.03646	3.21841	0.0371746
PUF60	1.82636	1.04445	3.19364	0.0346429
SDCBP	1.82626	1.03938	3.20886	0.0362358
RP11-384L8.1	1.82599	1.0382	3.21155	0.036608
ISLR2	1.82567	1.04265	3.19673	0.0351952
MFAP2	1.82561	1.04301	3.19542	0.0350844
GLRX5	1.82557	1.04365	3.19333	0.0348826
EIF2B3	1.82548	1.04357	3.19323	0.0349054
USP5	1.82527	1.03937	3.20543	0.0362285
MRPS2	1.82518	1.0442	3.19028	0.0347061
TXNRD2	1.82514	1.03913	3.20572	0.0363028
NFS1	1.82514	1.0394	3.20485	0.036215
BC036209	1.82507	1.03612	3.21477	0.0372679
EIF4A2	1.82507	1.03612	3.21477	0.0372679
LINC00507	1.82507	1.03612	3.21477	0.0372679
RP11-1137G4.3	1.82507	1.03612	3.21477	0.0372679
RP11-153K16.2	1.82507	1.03612	3.21477	0.0372679
RP11-340A13.1	1.82507	1.03612	3.21477	0.0372679
RP11-58O3.2	1.82507	1.03612	3.21477	0.0372679
SYCE1	1.82507	1.03612	3.21477	0.0372679
ZNF572	1.8246	1.03769	3.20822	0.0367561
PRMT7	1.82458	1.04223	3.19421	0.035316
PLEKHG4B	1.82385	1.04119	3.19482	0.0356327
POLR3C	1.82349	1.04273	3.18884	0.0351437
ADAM12	1.82335	1.04177	3.19132	0.0354437
ARTN	1.8233	1.03664	3.20691	0.0370812
NEDD8	1.82291	1.04166	3.1901	0.0354737
SERPINE2	1.82281	1.04195	3.18888	0.0353804
SIK1	1.82241	1.04095	3.19053	0.0356909
NETO2	1.82203	1.04107	3.18883	0.03565
GNB5	1.82175	1.03434	3.2086	0.0378143
CUTA	1.8214	1.03686	3.19956	0.0369894
MAPRE1	1.82134	1.03702	3.19888	0.0369379
C21orf67	1.82091	1.03991	3.18846	0.0360039
HS6ST2	1.82087	1.04059	3.18622	0.0357861
CTD-2639E6.4	1.82008	1.03413	3.20335	0.0378632
TMEM181	1.82008	1.02792	3.22269	0.0399334
MYBL2	1.81991	1.03819	3.19023	0.0365436
TANC2	1.81981	1.03977	3.18505	0.0360362
APLP2	1.81961	1.03598	3.19599	0.0372539
RBPMS2	1.81952	1.03921	3.18574	0.0362115
TTBK1	1.81951	1.03952	3.18475	0.0361129
NUAK1	1.81937	1.03976	3.18353	0.0360351
BAI2	1.8193	1.03948	3.18414	0.036121
GJC1	1.81918	1.04357	3.17125	0.0348278
LOH12CR2	1.81883	1.03892	3.1842	0.0362948
RP5-892K4.1	1.81862	1.03168	3.20582	0.0386599
MOB1B	1.81831	1.03436	3.19642	0.0377709
RP4-621B10.8	1.81824	1.03291	3.20067	0.038247
SPATA31C2	1.81824	1.03291	3.20067	0.038247
CNBD1	1.81819	1.03817	3.18424	0.0365284
INPP5A	1.81791	1.02947	3.21018	0.0393924
HS2ST1	1.81783	1.03989	3.17775	0.0359737
SCARNA2	1.81772	1.03835	3.18206	0.0364663
MPP4	1.81766	1.03326	3.19754	0.038126
CRLF2	1.81738	1.03648	3.18662	0.0370681
ASGR1	1.81726	1.03836	3.18042	0.0364577
MUC5B	1.81724	1.03316	3.19636	0.0381548
ZBTB10	1.8171	1.03465	3.19129	0.0376633
POLG	1.817	1.03283	3.19652	0.03826
C17orf104	1.81684	1.03219	3.19799	0.0384737
NUP155	1.81677	1.0407	3.17156	0.0357016
MT3	1.81668	1.03243	3.19664	0.0383901
SLC6A7	1.81644	1.03215	3.19667	0.0384812
EMC8	1.8164	1.03775	3.17927	0.0366444
CA5BP1	1.81619	1.03629	3.18301	0.037115
FLJ35700	1.81605	1.03712	3.18001	0.0368462
BCL2L15	1.81573	1.03726	3.17846	0.0367957
RAPGEF2	1.81573	1.03434	3.18741	0.0377493
RP5-968J1.1	1.81569	1.03083	3.19813	0.0389149
TCEAL3	1.81529	1.03315	3.18953	0.038138
MCMDC2	1.81526	1.0305	3.19766	0.0390213
LSG1	1.81517	1.03453	3.18487	0.0376805
KCNJ9	1.81505	1.03132	3.19434	0.0387425
SCIMP	1.81493	1.03571	3.18039	0.0372906
C10orf126	1.81455	1.03079	3.19426	0.0389183
RP11-171I2.1	1.81455	1.03079	3.19426	0.0389183
XYLT2	1.81452	1.03813	3.17154	0.0364995
G6PC3	1.81428	1.03774	3.17191	0.0366237
FEZ2	1.81425	1.04112	3.16151	0.0355382
LOC100129935	1.81416	1.03608	3.17657	0.0371627
DLGAP3	1.81409	1.03614	3.17615	0.0371429
CCNJL	1.81391	1.03656	3.17424	0.0370032
AGAP2-AS1	1.8138	1.04002	3.16326	0.0358833
AC000111.3	1.81364	1.02954	3.19491	0.0393273
FAM47E	1.81364	1.02954	3.19491	0.0393273
OR2C3	1.81364	1.02954	3.19491	0.0393273
CISD2	1.81362	1.03669	3.17282	0.0369578
MTFR2	1.81349	1.03963	3.16336	0.0360034
TRAV8-3	1.81334	1.0354	3.17579	0.0373765
HESX1	1.81321	1.03541	3.17532	0.037372
PSMD5	1.81321	1.03588	3.17385	0.0372171
KIAA1045	1.81319	1.03034	3.19084	0.0390545
NIPSNAP3B	1.81293	1.03458	3.17686	0.0376398
TLR8-AS1	1.81287	1.03482	3.1759	0.0375598
GTF2F2	1.81266	1.03742	3.16723	0.0367098
STAM-AS1	1.81249	1.03023	3.18873	0.0390842
BUB1	1.81235	1.03806	3.1642	0.0364988
SLC8A1-AS1	1.81234	1.03501	3.17347	0.0374916
SPAG5-AS1	1.81208	1.03458	3.17389	0.0376316
CLVS2	1.81189	1.03519	3.17133	0.0374275
GOLGA2	1.81169	1.03153	3.18191	0.0386412
GAFA1	1.81162	1.03396	3.17416	0.037832
HOXD4	1.81136	1.03408	3.17292	0.0377902
RAD54B	1.81107	1.03418	3.17156	0.0377528
KCNB2	1.8108	1.03355	3.17255	0.0379585
UROD	1.81056	1.03327	3.17258	0.0380482
FAM205A	1.81047	1.02871	3.18632	0.0395783
SSPO	1.81041	1.03353	3.17123	0.0379598
COX6B2	1.8104	1.03006	3.18191	0.0391217
MAP2K1	1.81039	1.03107	3.17876	0.0387826
C10orf35	1.81029	1.03487	3.16672	0.0375181
PMCH	1.81014	1.03518	3.16524	0.0374116
ANTXR2	1.80978	1.03501	3.16452	0.0374661
IPO7	1.80969	1.03213	3.17304	0.0384208
LCN1	1.80961	1.03214	3.17274	0.0384168
AY927499	1.80957	1.02756	3.18671	0.0399644
LOC101927089	1.80957	1.02756	3.18671	0.0399644
LRRC8A	1.80936	1.03376	3.16689	0.0378751
SACS-AS1	1.80927	1.0289	3.18151	0.0395052
UNC5A	1.80924	1.03251	3.1703	0.0382887
CDC14C	1.80919	1.02616	3.1897	0.0404391
SKA3	1.80854	1.03531	3.15928	0.0373528
RP11-135A1.2	1.80838	1.02802	3.1811	0.0397957
SLC25A2	1.80828	1.03292	3.16566	0.038143
SUGCT	1.80781	1.03227	3.16599	0.0383533
SRR	1.80732	1.02806	3.17726	0.0397732
LOC388942	1.80645	1.03162	3.16323	0.038558
NDE1	1.80629	1.03155	3.16289	0.0385798
APLP1	1.80612	1.03074	3.16478	0.0388504
LOC101928002	1.80592	1.03066	3.16433	0.0388756
CDS2	1.8057	1.03215	3.15901	0.0383736
SEC23A	1.80551	1.03162	3.15993	0.0385486
AY940074	1.80541	1.03327	3.15457	0.0379951
VEPH1	1.80478	1.02624	3.17393	0.040374
LOC101928551	1.80465	1.03091	3.15911	0.0387776
RP11-286E11.2	1.80455	1.0246	3.1782	0.0409409
GPR37	1.8044	1.02485	3.1769	0.0408524
GRPR	1.80428	1.02616	3.17244	0.0403981
LOC101929229	1.80424	1.02981	3.16107	0.0391492
LRR1	1.804	1.03373	3.14822	0.0378259
FABP2	1.80396	1.02453	3.17636	0.0409624
S100A10	1.80375	1.03039	3.15754	0.0389464
ENOX1	1.80356	1.03088	3.1554	0.0387791
ESM1	1.80337	1.03452	3.14363	0.0375559
IER3	1.80335	1.02956	3.15867	0.0392228
KIR3DL1	1.80329	1.02753	3.16475	0.0399189
HGS	1.80321	1.03449	3.14315	0.0375645
GPR173	1.80295	1.02474	3.17216	0.04088
TUSC7	1.80289	1.02277	3.17804	0.0415679
TRIB3	1.80257	1.02997	3.1547	0.0390774
LINC01366	1.80256	1.0236	3.17431	0.0412742
LOC101927237	1.80251	1.0241	3.17257	0.0410982
RUVBL2	1.80247	1.02736	3.16238	0.0399698
BTNL2	1.80236	1.02916	3.15648	0.0393524
CEP131	1.8021	1.02834	3.15806	0.0396301
RAD23A	1.80196	1.03042	3.15119	0.0389172
LINC00616	1.80192	1.02312	3.17354	0.04144
RP11-201A3.1	1.80192	1.02312	3.17354	0.04144
LOC101929034	1.80188	1.02912	3.15487	0.0393583
COL5A2	1.80141	1.02749	3.15825	0.0399147
NF1	1.80135	1.02283	3.17244	0.0415377
TTTY15	1.80109	1.02933	3.15148	0.0392806
PRM1	1.80097	1.02876	3.15279	0.0394731
LINC00551	1.80094	1.02247	3.17208	0.0416585
PCDHGB7	1.80094	1.02247	3.17208	0.0416585
STARD13	1.80083	1.02946	3.15018	0.0392339
EPHB4	1.80075	1.02649	3.15902	0.0402525
RECQL	1.80075	1.02981	3.1488	0.0391123
TRPM8	1.80046	1.02312	3.16839	0.0414272
FAM186A	1.8	1.02185	3.17071	0.041871
C1orf86	1.79997	1.0296	3.14675	0.0391792
CCM2	1.79993	1.03255	3.13763	0.0381787
MRPL2	1.79971	1.02434	3.16201	0.0409929
FAM131B	1.79944	1.02074	3.1722	0.0422608
SHISA3	1.79917	1.02112	3.17006	0.042126
DDX20	1.799	1.03157	3.13736	0.0384989
MEDAG	1.79878	1.02676	3.15128	0.0401429
TTBK2	1.79873	1.02873	3.14507	0.0394637
PCDHB3	1.79871	1.02249	3.1642	0.0416374
SLC16A1-AS1	1.79842	1.03168	3.13499	0.0384552
CCDC104	1.79831	1.02436	3.15702	0.0409738
LPGAT1	1.79831	1.02219	3.16372	0.041738
LOC284014	1.79788	1.02799	3.14436	0.0397085
SH3KBP1	1.79771	1.02779	3.1444	0.0397786
MMD	1.7977	1.0269	3.14705	0.040084
TPM4	1.79721	1.02736	3.14394	0.0399196
ZMYM2	1.79718	1.02809	3.14161	0.03967
LSM4	1.79715	1.02726	3.14404	0.039956
RAD54L	1.79696	1.02854	3.13946	0.0395116
LOC101928009	1.79686	1.02573	3.1477	0.0404839
BMP1	1.79662	1.02682	3.14355	0.0401033
SNX17	1.79649	1.02728	3.14165	0.0399415
DTL	1.79621	1.02721	3.14092	0.0399639
ACLY	1.79595	1.02085	3.15958	0.0421993
TUT1	1.79578	1.02436	3.14812	0.0409534
MTPAP	1.79555	1.02497	3.14545	0.0407377
TXNDC8	1.79549	1.01816	3.1663	0.0431608
CLTC	1.79543	1.0284	3.13454	0.0395461
RHEB	1.79528	1.02617	3.14083	0.0403157
AGBL2	1.79524	1.02616	3.14072	0.0403183
PIP5KL1	1.79523	1.02896	3.13215	0.0393511
PPM1G	1.79519	1.02505	3.14397	0.040708
HHIPL1	1.79488	1.02483	3.14352	0.0407815
ZRANB2-AS1	1.79437	1.02308	3.14713	0.0413932
MCM8	1.79423	1.01792	3.1626	0.0432403
FLJ25758	1.79387	1.02549	3.13797	0.0405413
KRT18	1.79386	1.02463	3.14058	0.040842
PAIP2	1.79374	1.02378	3.14277	0.041141
MARCO	1.79373	1.02363	3.14319	0.0411951
SUCLG2-AS1	1.79316	1.01694	3.16186	0.0435912
SMCO3	1.79313	1.02373	3.14079	0.0411547
PRDM9	1.79301	1.01857	3.15626	0.0429966
C8B	1.79296	1.02378	3.14006	0.0411358
SRL	1.7929	1.01826	3.15682	0.0431072
ZMAT4	1.7927	1.01959	3.15203	0.042627
CCDC151	1.79238	1.02019	3.14902	0.0424077
LOC100653086	1.79225	1.02254	3.14136	0.041568
KLHL10	1.79196	1.01779	3.15498	0.0432728
SI	1.79196	1.01779	3.15498	0.0432728
ECE2	1.7914	1.02437	3.13277	0.0409151
BC069739	1.79126	1.02271	3.13738	0.0415015
DONSON	1.79103	1.024	3.13262	0.0410424
LOC100507054	1.79095	1.01897	3.1478	0.0428406
RP11-489E7.4	1.79079	1.0196	3.1453	0.0426116
MRPL3	1.79075	1.02371	3.13253	0.0411425
C14orf119	1.79065	1.02691	3.12241	0.0400187
LINC01013	1.79041	1.01508	3.15793	0.044255
FOXI1	1.79039	1.02163	3.1376	0.0418772
ENPP7	1.79014	1.01313	3.16309	0.0449779
RP11-672L10.6	1.7901	1.02307	3.13217	0.0413625
OTUD7B	1.78997	1.0214	3.13688	0.0419593
C1orf216	1.78997	1.02415	3.12843	0.0409811
RP11-635N19.1	1.78993	1.02137	3.1368	0.0419686
LOC101928525	1.78981	1.01817	3.14623	0.0431201
CDH13	1.78963	1.01987	3.14037	0.0425038
LPAR2	1.78962	1.01804	3.14599	0.0431674
GPR3	1.78947	1.02175	3.13405	0.0418286
WDR74	1.78924	1.02178	3.13316	0.0418172
CDK2AP1	1.78891	1.01822	3.14294	0.0430965
TMPO-AS1	1.78844	1.02061	3.13394	0.0422302
REG1A	1.78842	1.02066	3.13372	0.0422137
LRRC32	1.7884	1.02167	3.13054	0.0418507
FMR1NB	1.78837	1.01568	3.14889	0.044025
LOC100996325	1.78837	1.01568	3.14889	0.044025
LOC101927709	1.78837	1.01568	3.14889	0.044025
TCF24	1.78837	1.01568	3.14889	0.044025
AX746823	1.78826	1.02465	3.12097	0.0407906
LOC100288798	1.78825	1.02096	3.13219	0.042103
SMYD3	1.78789	1.02242	3.12646	0.0415789
KIF27	1.78775	1.02065	3.13138	0.042212
SYNE4	1.78756	1.01569	3.14601	0.0440167
LINC00635	1.78751	1.0209	3.12979	0.0421208
FSIP1	1.7872	1.02033	3.13044	0.0423238
LHFPL3-AS1	1.78705	1.01496	3.14647	0.0442805
LTBP1	1.78698	1.02168	3.12555	0.0418358
LOC283484	1.78659	1.01432	3.14685	0.0445166
CHDC2	1.78648	1.02032	3.12795	0.042322
KLLN	1.78648	1.0202	3.1283	0.0423633
PRKG1-AS1	1.7864	1.02071	3.12647	0.0421794
CCDC68	1.78621	1.0209	3.12525	0.0421109
PLSCR1	1.7861	1.01987	3.12798	0.0424788
GPR25	1.78584	1.01962	3.12787	0.0425699
RDH11	1.7858	1.02107	3.12329	0.0420461
ST6GALNAC3	1.78554	1.01643	3.13659	0.04373
FMNL2	1.78536	1.02388	3.11317	0.0410388
KIAA1211	1.78499	1.02029	3.12281	0.0423194
TRDMT1	1.78482	1.0208	3.12067	0.0421358
FLJ36848	1.78475	1.01562	3.13635	0.0440246
VEGFC	1.78472	1.02071	3.12059	0.0421661
TMEM53	1.78467	1.01413	3.14065	0.0445775
DNAH5	1.78461	1.01585	3.13512	0.043939
CCDC185	1.78456	1.01893	3.12548	0.042811
NBEAP1	1.78439	1.01351	3.1416	0.0448075
SETX	1.78439	1.02046	3.1202	0.0422563
RNF17	1.7842	1.01258	3.14384	0.0451545
LOC100505540	1.78381	1.01919	3.12204	0.0427098
MAGEB6	1.78353	1.01294	3.14033	0.0450155
S100A13	1.78331	1.01565	3.13119	0.0440073
VCL	1.78312	1.01542	3.13124	0.0440905
CCDC13-AS1	1.7827	1.01785	3.1223	0.0431942
FBXO22	1.78268	1.01917	3.11817	0.0427123
HSD17B1	1.78248	1.01911	3.11766	0.0427315
SH3RF1	1.78244	1.01234	3.13837	0.045236
ALKBH5	1.7824	1.01418	3.13254	0.0445485
AK056098	1.78237	1.01877	3.1183	0.0428538
ASCC1	1.78217	1.01957	3.11517	0.0425635
ODF3L2	1.78216	1.01781	3.12053	0.0432049
RP11-45M22.5	1.78187	1.02072	3.11059	0.0421428
RASSF3	1.78175	1.01176	3.13773	0.0454514
IRS2	1.78161	1.01458	3.12854	0.0443943
GPR162	1.78128	1.01682	3.12048	0.0435641
OPN5	1.78115	1.01621	3.1219	0.0437879
BC130595	1.78109	1.012	3.13469	0.0453584
SRPX2	1.78107	1.01335	3.13042	0.0448498
PP12708	1.78086	1.0109	3.13726	0.0457718
CD248	1.78059	1.0165	3.11904	0.043676
IL27	1.7805	1.01655	3.11856	0.0436585
KIAA1467	1.78043	1.01716	3.11646	0.0434323
ZNF583	1.78035	1.01237	3.13094	0.0452161
KCNAB3	1.78026	1.01572	3.12028	0.043964
RP11-486G15.2	1.7802	1.01563	3.12035	0.0439973
AHSA1	1.78017	1.01524	3.12144	0.0441424
DCAF15	1.78011	1.01769	3.1137	0.0432347
ENTPD5	1.78008	1.01774	3.11344	0.0432165
SNRPE	1.7796	1.01608	3.11687	0.0438262
GLIPR1L1	1.77957	1.01639	3.1158	0.0437106
LINC01091	1.77951	1.01627	3.11595	0.0437551
RP11-245J9.5	1.77949	1.00976	3.13597	0.0462013
RAB29	1.77933	1.01876	3.10771	0.0428378
CPNE4	1.7792	1.01086	3.13155	0.0457802
UGGT1	1.77877	1.01521	3.11664	0.0441448
TGFBRAP1	1.77869	1.01747	3.10942	0.0433067
OR10D1P	1.77869	1.00998	3.13248	0.0461151
PRX	1.77855	1.01553	3.11486	0.0440229
ANKRD33B	1.77834	1.01594	3.11287	0.0438692
CD109	1.77814	1.01665	3.11002	0.0436079
HLCS	1.77791	1.01738	3.10697	0.0433345
GALNT2	1.77766	1.01718	3.10667	0.0434059
EIF4EBP1	1.77765	1.00979	3.12943	0.0461837
GXYLT2	1.77762	1.01219	3.12189	0.0452707
NAALAD2	1.77737	1.00835	3.1329	0.0467323
IFNA10	1.77727	1.0152	3.11139	0.0441397
LINC01272	1.77723	1.01394	3.1151	0.044609
AK093205	1.77712	1.00922	3.12931	0.0463976
LINC00485	1.77712	1.00922	3.12931	0.0463976
LINC00700	1.77705	1.01447	3.11283	0.0444093
UTS2B	1.77705	1.01447	3.11283	0.0444093
ZCCHC13	1.77705	1.01447	3.11283	0.0444093
SNRNP40	1.77678	1.0143	3.11244	0.0444716
AC136289.1	1.77674	1.00876	3.12938	0.0465726
CYP4F30P	1.77672	1.00902	3.12854	0.046475
SLC44A4	1.77672	1.00997	3.12557	0.0461112
NPC1L1	1.77667	1.01498	3.10999	0.0442193
RGS6	1.77665	1.01459	3.11108	0.0443639
PRR16	1.77634	1.01519	3.1082	0.044139
FFAR2	1.77632	1.01733	3.10156	0.0433426
MIR4313	1.77621	1.01376	3.11212	0.0446733
CCNYL2	1.77621	1.00824	3.12913	0.0467698
CENPK	1.77617	1.01816	3.09849	0.0430352
TUBB4A	1.77609	1.01305	3.11387	0.0449384
LOC554206	1.77601	1.00922	3.1254	0.0463925
C19orf68	1.776	1.01036	3.12183	0.0459584
PLEKHB1	1.77561	1.01063	3.11964	0.0458555
TIMM23	1.7755	1.01332	3.11095	0.0448338
COL27A1	1.77522	1.01788	3.09604	0.0431325
TPSD1	1.7752	1.01412	3.10746	0.0445315
LOC100507065	1.77507	1.01334	3.10939	0.0448261
TOX2	1.77504	1.01398	3.10732	0.0445825
JKAMP	1.77472	1.01513	3.10268	0.0441507
SYCE3	1.77456	1.01366	3.10663	0.0447012
L3HYPDH	1.77453	1.01742	3.09505	0.0432998
LINC00892	1.7744	1.01352	3.10647	0.0447526
C5orf15	1.77432	1.01755	3.09388	0.0432479
SPC25	1.77416	1.01238	3.10916	0.0451823
LOC101928865	1.77415	1.00672	3.1266	0.0473531
BIRC5	1.77394	1.01764	3.09232	0.0432142
TLE2	1.77383	1.00676	3.12534	0.0473378
TAS2R9	1.77377	1.01349	3.10437	0.0447598
RP11-357G3.2	1.77361	1.00741	3.12256	0.0470835
ZNF469	1.77358	1.01307	3.105	0.0449182
IRX4	1.77357	1.01203	3.10817	0.0453129
DHPS	1.77346	1.0104	3.11277	0.0459312
CARS-AS1	1.77334	1.01208	3.10719	0.0452937
CPB1	1.77334	1.01208	3.10719	0.0452937
CTD-2281E23.2	1.77334	1.01208	3.10719	0.0452937
DQ576994	1.77334	1.01208	3.10719	0.0452937
SPN	1.77334	1.01208	3.10719	0.0452937
IRAK3	1.77327	1.00743	3.1213	0.0470748
DPY19L2P3	1.77314	1.00695	3.12235	0.0472624
LIPJ	1.77314	1.00695	3.12235	0.0472624
LOC102724938	1.77314	1.00695	3.12235	0.0472624
NPFFR2	1.77294	1.01267	3.10399	0.0450663
RP11-493L12.3	1.77267	1.01273	3.10284	0.0450419
DCAF4L2	1.77261	1.00705	3.12016	0.0472213
ROR2	1.77258	1.01178	3.10547	0.0454034
CSDC2	1.7725	1.00731	3.11897	0.0471188
ASNS	1.77201	1.01517	3.0931	0.0441229
MTHFD1L	1.77199	1.0108	3.1064	0.0457731
PCDHB13	1.77195	1.01128	3.10477	0.0455906
MAP1B	1.77192	1.01316	3.09893	0.0448771
GRM3	1.77188	1.01123	3.1047	0.0456113
BC039673	1.77175	1.01206	3.10171	0.0452947
AK098263	1.77167	1.00842	3.1126	0.0466861
CTBP1-AS	1.77166	1.01119	3.10406	0.0456231
TOMM34	1.77159	1.01184	3.10182	0.0453758
LOC101927021	1.77155	1.01208	3.10094	0.0452844
LOC101928597	1.77122	1.00979	3.10682	0.04616
RP11-1191J2.5	1.77079	1.01443	3.09112	0.0443939
KIR2DL3	1.77055	1.01067	3.10174	0.0458166
RP11-573N10.1	1.77043	1.00994	3.10357	0.0460976
LSM2	1.77039	1.01075	3.10096	0.0457874
ETNK2	1.77021	1.01163	3.09761	0.0454503
AEBP1	1.7702	1.01165	3.09753	0.0454438
C2orf50	1.77011	1.0055	3.11616	0.04782
LOC101929153	1.77	1.01095	3.09896	0.0457088
KIAA1244	1.76978	1.00631	3.11248	0.0474998
KIR2DS5	1.76973	1.00959	3.10218	0.0462288
LINC00282	1.76916	1.01012	3.09857	0.0460253
KIAA0825	1.76913	1.00386	3.11777	0.0484615
LINC01103	1.76895	1.01014	3.09778	0.0460161
UBXN2B	1.76888	1.00805	3.10394	0.0468226
RFX6	1.76885	1.00994	3.09804	0.0460932
BC024169	1.76865	1.01044	3.09579	0.045897
HMGN2P46	1.76842	1.01373	3.08494	0.0446421
NLN	1.7679	1.01373	3.08315	0.0446411
SMC2	1.76729	1.0138	3.08079	0.0446107
C10orf62	1.76689	1.00973	3.09182	0.0461641
S100G	1.7662	1.00838	3.09355	0.0466869
ARHGEF40	1.76609	1.00855	3.09266	0.0466207
BBS7	1.76576	1.0097	3.08798	0.0461737
B3GALT2	1.76557	1.00109	3.11385	0.0495632
CACNG7	1.76509	1.00749	3.09239	0.0470298
LOC100996246	1.76485	1.00743	3.09174	0.0470507
CST5	1.76452	1.00752	3.09031	0.0470163
TYMS	1.76447	1.00792	3.08889	0.0468569
LOXHD1	1.76437	1.00683	3.09186	0.0472825
LINC00452	1.764	1.00712	3.08969	0.0471708
CAMK2N2	1.76383	1.00885	3.08381	0.0464939
MRPL45P2	1.7638	1.00007	3.11079	0.0499721
VRTN	1.76377	1.00708	3.08901	0.047184
IFT52	1.76364	1.00758	3.08702	0.0469881
HOXA2	1.76291	1.00679	3.08691	0.0472971
AC083843.1	1.76274	1.00404	3.09475	0.0483822
KCNG3	1.76252	1.00253	3.09862	0.0489823
PLOD2	1.76242	1.0112	3.07173	0.0455816
FAM201A	1.76242	1.00131	3.10207	0.0494736
CDC5L	1.76228	1.00564	3.0882	0.0477454
RRAS	1.76217	1.00742	3.08238	0.0470473
S100A8	1.76215	1.00134	3.10102	0.0494584
UGT8	1.76191	1.0018	3.09876	0.0492758
MATN3	1.76158	1.00684	3.08208	0.047272
TMED10	1.76156	1.00773	3.07929	0.0469233
CRK	1.76149	1.00907	3.07496	0.0463997
TTC6	1.76133	1.00042	3.101	0.0498319
HMGXB3	1.76125	1.00838	3.07622	0.0466708
RP1-179N16.6	1.76123	1.0054	3.08527	0.047838
RP11-116D17.1	1.76123	1.00493	3.08672	0.0480267
CLIP2	1.76101	1.00687	3.08	0.0472611
RP11-109E24.2	1.76082	1.00966	3.07084	0.0461696
LINC01352	1.76081	1.00031	3.09949	0.0498731
AX747444	1.76063	1.00549	3.08288	0.047801
PFN1	1.76057	1.01	3.06889	0.0460351
MTHFD1	1.76053	1.00713	3.07753	0.0471568
LOC100132891	1.76029	1.00962	3.06907	0.0461809
GAR1	1.76018	1.00913	3.07021	0.0463728
BCAT1	1.76004	1.00593	3.07948	0.047627
ANKRD40	1.75997	1.00553	3.08047	0.047786
FSHB	1.7599	1.00385	3.08537	0.0484518
ABCE1	1.75917	1.00523	3.07858	0.0479031
CHST3	1.75915	1.00643	3.07484	0.0474282
ARL4C	1.75877	1.00859	3.06695	0.0465799
PPP1R2P9	1.75804	1.0034	3.08023	0.0486288
YIF1A	1.75803	1.00468	3.07626	0.0481167
RN7SKP150	1.75784	1.0044	3.07644	0.0482281
LOC101927657	1.7577	1.00313	3.07985	0.0487358
PDE7A	1.75762	1.00898	3.06176	0.0464234
IFI27L2	1.75748	1.00726	3.0665	0.047098
CCDC81	1.75735	1.00336	3.07795	0.0486445
MGAT1	1.75721	1.005	3.07242	0.0479878
FRS3	1.75721	1.00425	3.07471	0.048289
TIPARP-AS1	1.75713	1.00376	3.07594	0.0484844
TMEM200C	1.75679	1.00414	3.07359	0.048331
OR1I1	1.75644	1.00385	3.07328	0.048449
RIPPLY3	1.75639	1.00305	3.07552	0.0487681
FLJ90680	1.75634	1.00349	3.07402	0.0485912
TOMM22	1.7561	1.00283	3.07521	0.0488574
GSS	1.75598	1.00068	3.08139	0.0497249
AC016831.7	1.75587	1.00304	3.07374	0.0487694
LOC727944	1.75547	1.00142	3.0773	0.0494223
LOC101929762	1.75528	1.00193	3.07509	0.0492178
TTC8	1.75507	1.00412	3.06762	0.048336
SLC25A32	1.75502	1.00693	3.0589	0.0472183
CDC6	1.7547	1.00309	3.06949	0.0487475
GPR180	1.75462	1.00357	3.06773	0.0485576
NXN	1.75449	1.00469	3.06388	0.0481099
KRTAP13-1	1.75402	1.00148	3.07205	0.0493984
FAP	1.754	1.00222	3.06969	0.0490995
MGC45922	1.75359	1.00265	3.06696	0.0489266
CCNF	1.75303	1.00095	3.07019	0.0496114
ASAP1-IT1	1.75285	1.0046	3.05843	0.0481427
AX746830	1.75254	1.00052	3.06981	0.0497892
LOC101927648	1.75208	1.00029	3.06889	0.0498802
MMP10	1.75198	1.0039	3.05751	0.0484189
TCTE1	1.75147	1.00019	3.06706	0.0499223
C12orf43	1.75112	1.0047	3.05205	0.0480964
OR7A5	1.75108	1.00428	3.05322	0.0482666
LINC00514	1.75057	1.00006	3.0643	0.0499755
TFPI	1.75043	1.00045	3.06263	0.049817
CEP89	1.75022	1.0044	3.04984	0.048216
PFKP	1.74946	1.00256	3.0528	0.0489562
DCUN1D4	1.74851	1.00219	3.05063	0.0491072
GPR68	1.74839	1.00218	3.05023	0.0491103
POLA1	1.74836	1.00011	3.05641	0.0499535
MTDH	1.74785	1.00061	3.05311	0.0497507
ARSI	1.74763	1.00261	3.04627	0.0489358
GRIN1	1.747	1.00032	3.05103	0.0498697
PXN	1.74685	1.00008	3.05123	0.0499665
RPL7	1.74597	1.00219	3.04176	0.0491049
PIK3CD	1.74516	1.00122	3.04186	0.0494998
MRPL52	1.74499	1.00049	3.04349	0.0497981
PWP1	1.74269	1.00143	3.03261	0.0494108

## Sheet: Table S5
Supplementary table 5. The differential expression analysis was applied between the LIMP2-high and LIMP2-low expression groups in TCGA-HNSCC dataset.
gene_name	baseMean	log2FoldChange	lfcSE	stat	pvalue	padj
EPYC	57.9063	3.10018	0.238695	12.988	1.43132e-38	1.14605e-34
AL139042.1	1.37034	2.66802	0.685479	3.8922	9.93403e-05	0.000410807
FTHL17	5.47676	2.62443	0.59161	4.43608	9.16134e-06	4.68889e-05
FGF5	43.1474	2.49706	0.199582	12.5115	6.45978e-36	2.54458e-32
GRIN2A	107.019	2.45429	0.21439	11.4478	2.41212e-30	1.96874e-27
TDRD12	30.9202	2.39043	0.188253	12.698	6.06984e-37	3.03439e-33
AC007159.1	1.94328	2.38066	0.675155	3.52609	0.00042175	0.00151873
SMR3A	1.73849	2.36025	0.62878	3.75369	0.000174251	0.000684897
AC108868.2	0.883502	2.27751	0.704888	3.23102	0.0012335	0.00395886
PRR4	138.753	2.21282	0.192522	11.4939	1.41625e-30	1.20511e-27
CD8B2	16.8078	2.14708	0.276152	7.77499	7.54556e-15	1.91722e-13
WIF1	91.4591	2.14519	0.294933	7.27348	3.5033e-13	6.68451e-12
IL17REL	28.9902	2.13584	0.217401	9.82444	8.83667e-23	9.44933e-21
SOX14	20.8658	2.12944	0.529868	4.01881	5.84935e-05	0.000253668
BPIFB2	599.059	2.12082	0.444987	4.76603	1.87893e-06	1.10262e-05
CT45A1	6.43307	2.11465	0.52809	4.00434	6.21898e-05	0.000268012
SIM1	27.2048	2.09043	0.269	7.7711	7.78084e-15	1.97227e-13
AL121904.1	1.52623	2.08347	0.579084	3.59788	0.000320827	0.00118782
NXPH2	4.80571	2.03868	0.293846	6.93793	3.97885e-12	6.37269e-11
TGIF2LX	1.17877	2.00711	0.684843	2.93075	0.0033814	0.00973734
AC093326.1	0.954933	1.97227	0.499152	3.95124	7.77484e-05	0.00032848
KCNB2	22.5469	1.95629	0.256757	7.61921	2.55228e-14	5.95528e-13
BPIFB1	1717.97	1.95512	0.348134	5.616	1.95433e-08	1.6715e-07
FGF3	6.78026	1.93121	0.539692	3.57836	0.000345761	0.0012699
RANBP3L	10.7332	1.90478	0.207594	9.17554	4.49301e-20	2.75175e-18
AC016705.2	45.1329	1.90012	0.26417	7.19277	6.34914e-13	1.15471e-11
KERA	8.08176	1.87732	0.200897	9.3447	9.21536e-21	6.54618e-19
LINC01370	0.927675	1.87466	0.646887	2.89798	0.00375578	0.010674
CNMD	3.14206	1.86448	0.313063	5.9556	2.59117e-09	2.59851e-08
DCAF4L2	1.66507	1.85123	0.596687	3.10252	0.00191879	0.00587896
AGTR1	23.4707	1.84019	0.175388	10.4921	9.38999e-26	1.9765e-23
AC104009.1	0.778125	1.83679	0.517208	3.55136	0.000383242	0.00139175
ADAMTS16	67.9606	1.83516	0.179532	10.2219	1.58167e-24	2.54038e-22
CILP	247.254	1.82546	0.188834	9.66704	4.16223e-22	3.79181e-20
THBS4	2556.16	1.8239	0.199006	9.16508	4.95102e-20	3.00464e-18
MYH7	2863.27	1.81467	0.293789	6.17678	6.54238e-10	7.20202e-09
FN1	126461	1.80839	0.149083	12.1301	7.31389e-34	1.46252e-30
CRB2	43.596	1.79379	0.204183	8.7852	1.5609e-18	7.42272e-17
MSMB	273.216	1.79252	0.227871	7.86636	3.65103e-15	9.83933e-14
NPY6R	40.2855	1.78724	0.265272	6.73737	1.61279e-11	2.34291e-10
RTL1	3.01621	1.78534	0.280792	6.35821	2.04115e-10	2.45805e-09
DCAF8L2	1.5891	1.78326	0.510283	3.49465	0.000474692	0.00168555
EZHIP	16.3222	1.77604	0.454659	3.90632	9.37125e-05	0.00038967
FAT3	45.3828	1.76841	0.174246	10.1489	3.34982e-24	4.81904e-22
LINC01608	0.59856	1.7623	0.581698	3.02959	0.00244889	0.00730176
ADCY8	4.85523	1.76097	0.293422	6.00148	1.95522e-09	1.99834e-08
CCKAR	17.4436	1.76075	0.257681	6.83303	8.31387e-12	1.26907e-10
PRH2	43.8239	1.75012	0.312121	5.60719	2.05642e-08	1.75058e-07
PRICKLE2-DT	2.04136	1.74543	0.197543	8.83574	9.94355e-19	4.86747e-17
FILNC1	1.33625	1.74208	0.300837	5.79077	7.00636e-09	6.52551e-08
XAGE2	1.43781	1.73703	0.499209	3.47956	0.000502229	0.00177247
SV2B	146.884	1.72251	0.180819	9.52617	1.63186e-21	1.3105e-19
AC002351.1	3.94813	1.7165	0.253982	6.75837	1.39552e-11	2.04886e-10
LINC01854	8.24463	1.71499	0.357625	4.7955	1.62273e-06	9.66314e-06
RORB	131.249	1.70507	0.198058	8.60892	7.37519e-18	3.11464e-16
C10orf71	232.151	1.70265	0.333978	5.09808	3.43116e-07	2.32069e-06
LINC01210	0.911561	1.70236	0.624161	2.72743	0.00638295	0.01705
MYL3	130.242	1.70209	0.229241	7.42489	1.1287e-13	2.33402e-12
MORC1	1.08881	1.69586	0.342094	4.9573	7.14785e-07	4.54185e-06
DEFA5	0.528043	1.69114	0.648571	2.60748	0.00912106	0.0233443
NHSL2	51.353	1.69091	0.131773	12.832	1.08524e-37	6.20029e-34
DPPA2	18.8027	1.68982	0.410973	4.11176	3.92659e-05	0.000176624
RSPO2	5.52422	1.68754	0.239631	7.04226	1.89146e-12	3.19987e-11
COL10A1	1930.97	1.68177	0.162372	10.3575	3.87019e-25	7.23274e-23
CMYA5	2037.26	1.68071	0.200432	8.38541	5.05499e-17	1.83452e-15
CGB2	1.11245	1.67982	0.334208	5.02627	5.00101e-07	3.282e-06
LMX1A	3.93213	1.66613	0.243613	6.83926	7.96007e-12	1.21925e-10
BMP6P1	0.549259	1.65779	0.728469	2.27572	0.0228626	0.0518425
AC097713.1	6.2802	1.6529	0.362512	4.55958	5.12564e-06	2.76714e-05
GPR50	122.259	1.64585	0.297229	5.53733	3.07126e-08	2.52682e-07
COL11A1	3275.98	1.64533	0.185333	8.87773	6.82383e-19	3.42678e-17
Y_RNA	0.876372	1.63422	0.40275	4.05765	4.95683e-05	0.000218252
INSYN2B	10.7549	1.62307	0.168793	9.61575	6.86061e-22	5.93888e-20
TRIM43	1.69265	1.60886	0.410066	3.92341	8.73035e-05	0.000365261
COL19A1	26.0537	1.6085	0.223906	7.18383	6.77853e-13	1.22556e-11
GP2	13.3626	1.59536	0.38757	4.11632	3.84971e-05	0.000173478
SBK2	4.96492	1.58854	0.275641	5.76307	8.2597e-09	7.57464e-08
XKR4	19.8775	1.58587	0.217929	7.27701	3.41307e-13	6.52169e-12
CLSTN2	488.091	1.5858	0.148288	10.6941	1.08525e-26	2.91291e-24
LRRC2	79.5922	1.58145	0.193861	8.15765	3.41596e-16	1.08769e-14
NXPE2	6.05036	1.57986	0.279649	5.64944	1.60975e-08	1.39651e-07
SUSD5	104.821	1.57979	0.140468	11.2467	2.40474e-29	1.41431e-26
CSN3	3.22548	1.57968	0.357003	4.42484	9.65136e-06	4.91327e-05
AC022893.2	5.34933	1.57732	0.317131	4.9737	6.5688e-07	4.2006e-06
FEZF2	1.23197	1.57074	0.5546	2.83221	0.00462274	0.0128031
VWC2	13.8904	1.5691	0.216314	7.25382	4.05173e-13	7.64704e-12
PAX7	61.7981	1.56899	0.290651	5.39818	6.73201e-08	5.16763e-07
NDNF	66.1972	1.56472	0.149895	10.4387	1.64992e-25	3.29927e-23
LRRC15	2714.89	1.55134	0.159769	9.70989	2.73635e-22	2.61181e-20
FAM9C	1.97169	1.55083	0.320813	4.83407	1.33768e-06	8.10944e-06
CDH12	18.4029	1.54737	0.278613	5.55384	2.79461e-08	2.31589e-07
AC092353.1	0.670604	1.54737	0.406996	3.80192	0.000143579	0.00057433
AC120193.1	4.19052	1.54203	0.244763	6.30009	2.97474e-10	3.48269e-09
LINC00603	1.45295	1.53981	0.504197	3.05398	0.00225829	0.00679322
F13A1	2157.68	1.53721	0.140759	10.9209	9.16051e-28	3.18571e-25
DACT1	472.642	1.53449	0.132919	11.5446	7.86051e-31	7.66745e-28
UGT3A2	23.3933	1.53266	0.212293	7.21955	5.21615e-13	9.6311e-12
HHIP	42.4247	1.53162	0.189516	8.08174	6.38483e-16	1.94034e-14
NT5C1A	3.28775	1.53075	0.258222	5.92802	3.06604e-09	3.03515e-08
AC087286.2	6.42938	1.53028	0.155328	9.8519	6.72623e-23	7.39016e-21
C4orf54	122.656	1.52828	0.227884	6.70637	1.99519e-11	2.85283e-10
MUC5B	1570.87	1.52623	0.299031	5.10393	3.32679e-07	2.25506e-06
AC108472.1	1.0094	1.51781	0.224898	6.74887	1.49e-11	2.1756e-10
PPP1R3A	40.6082	1.51736	0.353596	4.29123	1.77689e-05	8.57214e-05
AL137026.2	0.66138	1.51723	0.281175	5.39603	6.81303e-08	5.2208e-07
AF015262.1	3.29473	1.51706	0.222665	6.81321	9.54428e-12	1.44203e-10
FGF16	5.7911	1.51452	0.210318	7.20113	5.97146e-13	1.09049e-11
PHOX2A	1.36187	1.51435	0.385563	3.92764	8.57852e-05	0.000359473
RN7SL431P	7.5846	1.51332	0.210428	7.19165	6.40144e-13	1.16369e-11
SGCD	625.336	1.50769	0.15525	9.71138	2.69667e-22	2.58628e-20
PRG4	98.1966	1.50085	0.186742	8.037	9.20653e-16	2.71331e-14
TAAR1	0.697501	1.49479	0.440983	3.38967	0.000699764	0.0023844
KCNA2	16.0749	1.49443	0.21849	6.83981	7.92962e-12	1.21506e-10
COL3A1	185195	1.49442	0.136043	10.9849	4.51784e-28	1.72078e-25
UNC45B	277.795	1.4937	0.247653	6.03141	1.62532e-09	1.68451e-08
XIRP2	2018.86	1.49364	0.347224	4.30167	1.69517e-05	8.21955e-05
AR	174.978	1.48751	0.150045	9.91379	3.62613e-23	4.1553e-21
AL390778.2	8.30053	1.48492	0.31175	4.76317	1.90578e-06	1.11691e-05
ITGA11	1346.26	1.48317	0.140664	10.5441	5.40868e-26	1.22209e-23
MXRA5Y	83.1846	1.48091	0.204305	7.24853	4.21307e-13	7.92911e-12
ST6GAL2	198.424	1.4808	0.184923	8.00767	1.169e-15	3.38781e-14
EPHA3	241.284	1.47773	0.136388	10.8348	2.3544e-27	7.35621e-25
MYOM1	430.726	1.47437	0.187052	7.88218	3.2173e-15	8.73521e-14
OR2S1P	0.845327	1.4729	0.348784	4.22296	2.41111e-05	0.000112979
RNF150	398.765	1.47178	0.157463	9.34688	9.02725e-21	6.42396e-19
PCDHA6	2.43855	1.47153	0.223466	6.58505	4.54744e-11	6.10288e-10
ANO5	84.8831	1.47044	0.197722	7.43691	1.03067e-13	2.14797e-12
AC010947.1	1.46242	1.46919	0.263975	5.56562	2.61227e-08	2.17833e-07
ATP1A2	524.695	1.46269	0.231633	6.31469	2.70697e-10	3.19068e-09
R3HDML	0.893302	1.45845	0.39894	3.65582	0.000256359	0.000970244
MXRA5	10273.5	1.4545	0.119554	12.1661	4.71111e-34	9.91639e-31
FGF10	20.997	1.45184	0.203001	7.15187	8.56029e-13	1.52156e-11
DCAF12L2	4.99153	1.4516	0.218516	6.643	3.07369e-11	4.25202e-10
PPP1R9A	62.8109	1.45065	0.193781	7.48604	7.09822e-14	1.52662e-12
CDH7	2.3509	1.44743	0.278703	5.19344	2.0644e-07	1.4515e-06
COL8A1	2117.13	1.44661	0.130619	11.075	1.65889e-28	7.62573e-26
LINC02351	2.03091	1.44472	0.320195	4.51199	6.42225e-06	3.3889e-05
AC112721.2	9.46238	1.44444	0.149017	9.69312	3.22523e-22	2.99273e-20
SYT9	4.43527	1.44042	0.215525	6.68332	2.33596e-11	3.29531e-10
TNN	108.05	1.43854	0.15528	9.26418	1.96573e-20	1.31026e-18
GABRA2	5.71082	1.43848	0.249211	5.77214	7.82701e-09	7.22089e-08
KCNV1	2.96365	1.43638	0.297221	4.83269	1.34703e-06	8.15745e-06
CYP4F32P	5.46435	1.43619	0.324192	4.43005	9.42123e-06	4.80714e-05
GPC6	568.054	1.4351	0.143619	9.99243	1.64494e-23	2.03044e-21
COL6A3	43508.9	1.43468	0.122198	11.7406	7.89435e-32	1.2143e-28
GALNT17	152.754	1.43402	0.148778	9.63863	5.49179e-22	4.89161e-20
MYBPC1	2729.4	1.43226	0.296823	4.8253	1.39791e-06	8.43746e-06
BNC2	399.546	1.43134	0.127827	11.1975	4.1955e-29	2.34494e-26
CFAP61-AS1	3.92065	1.42703	0.227217	6.28046	3.37583e-10	3.90652e-09
ARHGAP36	10.9946	1.42644	0.235091	6.06761	1.29826e-09	1.36779e-08
SLCO4C1	60.5247	1.42342	0.206502	6.89302	5.46183e-12	8.60997e-11
ESRRB	22.0134	1.42249	0.178609	7.96428	1.66192e-15	4.70717e-14
OR7E19P	1.28399	1.42052	0.345342	4.11336	3.89948e-05	0.000175523
MYOZ2	233.089	1.41971	0.288726	4.91716	8.78093e-07	5.49227e-06
AC108868.1	1.82686	1.41833	0.294595	4.81452	1.47552e-06	8.86575e-06
SPOCK1	1526.59	1.41711	0.146606	9.66609	4.20109e-22	3.8185e-20
POSTN	19890.7	1.41556	0.146383	9.67021	4.03537e-22	3.69305e-20
CAVIN4	349.406	1.41413	0.186392	7.58683	3.27826e-14	7.517e-13
FBXO40	25.5035	1.41324	0.271773	5.20007	1.99216e-07	1.40392e-06
LRRC4C	16.0671	1.41242	0.162183	8.70879	3.0714e-18	1.37399e-16
SYT13	85.9948	1.40811	0.233817	6.02227	1.7199e-09	1.77507e-08
TMEM185AP1	1.08836	1.40733	0.323287	4.35319	1.3417e-05	6.64834e-05
RORB-AS1	1.71765	1.4051	0.346811	4.05149	5.08931e-05	0.000223544
AL929601.1	0.321323	1.40472	0.788659	1.78115	0.0748879	0.142422
FBN1	7962.97	1.40419	0.122874	11.4279	3.03324e-30	2.3786e-27
HMCN1	1301.64	1.40337	0.133723	10.4947	9.14087e-26	1.93424e-23
CHRNG	87.6208	1.39819	0.231799	6.0319	1.6204e-09	1.68018e-08
AC002463.1	0.680101	1.39812	0.340436	4.10685	4.01092e-05	0.000180113
VCAN	8272.3	1.39677	0.130642	10.6916	1.11417e-26	2.9706e-24
PRUNE2	816.63	1.39487	0.180672	7.72046	1.15913e-14	2.87041e-13
SLITRK4	80.095	1.39471	0.176842	7.88678	3.10076e-15	8.43024e-14
LINC00682	1.03819	1.39285	0.416673	3.34278	0.000829428	0.00277538
ADAM12	3307.05	1.38971	0.122533	11.3415	8.17398e-30	5.63624e-27
PALM2AKAP2	20.7071	1.38965	0.141811	9.79933	1.13331e-22	1.19275e-20
ADAMTS12	1550.31	1.38939	0.123398	11.2595	2.08024e-29	1.24171e-26
LINC00221	4.08246	1.38838	0.427615	3.2468	0.00116709	0.00376596
ZNF536	7.10232	1.38803	0.185725	7.4736	7.8028e-14	1.66876e-12
LLCFC1	1.30508	1.38789	0.299837	4.62882	3.67756e-06	2.03538e-05
NRK	35.7764	1.38762	0.190266	7.29305	3.03005e-13	5.84004e-12
TTC4P1	2.85816	1.38751	0.218086	6.3622	1.98881e-10	2.40297e-09
ITGBL1	341.449	1.38368	0.164908	8.3906	4.83663e-17	1.75687e-15
CSMD2	199.42	1.38292	0.135338	10.2183	1.64228e-24	2.62719e-22
MGAT3-AS1	2.31893	1.37684	0.260911	5.27707	1.31266e-07	9.55882e-07
MYPN	353.452	1.37525	0.260231	5.28472	1.25895e-07	9.20124e-07
RN7SL659P	3.27499	1.37393	0.298107	4.60886	4.04891e-06	2.22735e-05
SCG2	186.499	1.37271	0.153433	8.94664	3.66463e-19	1.94119e-17
PI16	148.852	1.37247	0.210274	6.52707	6.70693e-11	8.75711e-10
ARNT2	691.047	1.37234	0.150605	9.11222	8.07167e-20	4.71945e-18
CHRND	258.248	1.37177	0.30356	4.51895	6.21469e-06	3.29372e-05
MME	1316.15	1.37042	0.152316	8.99721	2.31534e-19	1.2702e-17
LINC00922	8.97594	1.37025	0.191524	7.15446	8.40021e-13	1.49844e-11
ACTN2	2418.16	1.36975	0.272941	5.01851	5.20748e-07	3.40188e-06
LRRC30	1.66586	1.36745	0.350078	3.90612	9.37904e-05	0.000389938
NRAP	1966.77	1.36631	0.321864	4.24501	2.18588e-05	0.00010315
SPATA31C1	0.853619	1.36584	0.440884	3.09796	0.00194856	0.00595877
LRRC14B	12.086	1.36554	0.21067	6.48191	9.05659e-11	1.1609e-09
KLF17	4.43673	1.36509	0.178672	7.64019	2.16899e-14	5.12371e-13
SCN5A	128.657	1.3649	0.17306	7.88684	3.09933e-15	8.43024e-14
COL25A1	14.3558	1.36399	0.168221	8.10834	5.13142e-16	1.57862e-14
MEIS3P2	9.97569	1.36288	0.140059	9.73077	2.22891e-22	2.18483e-20
AC016885.3	2.05371	1.36221	0.381217	3.57332	0.000352487	0.0012907
AL450332.1	1.06926	1.36196	0.247466	5.50362	3.7207e-08	3.01176e-07
COL1A2	166273	1.36139	0.13389	10.168	2.75453e-24	4.09524e-22
CCDC144NL	7.09553	1.36113	0.288293	4.72135	2.34279e-06	1.34833e-05
SYNPO2	3778.39	1.36021	0.184292	7.38077	1.57371e-13	3.16269e-12
KLHL38	21.266	1.35919	0.181897	7.47228	7.882e-14	1.68479e-12
ZNF728	1.30613	1.35851	0.250964	5.41318	6.19156e-08	4.78121e-07
AL035414.1	2.93974	1.35675	0.372438	3.64289	0.000269597	0.00101545
JAKMIP2	135.64	1.35376	0.168727	8.02335	1.02901e-15	2.99951e-14
LTF	6839.81	1.35326	0.277222	4.88151	1.05277e-06	6.49441e-06
AP001636.2	1.03738	1.35317	0.282371	4.79219	1.6497e-06	9.80481e-06
MEI4	4.58416	1.35112	0.20354	6.63813	3.17697e-11	4.37071e-10
U95743.1	1.14299	1.34935	0.42669	3.16237	0.00156489	0.00490054
SFRP2	9988.35	1.34883	0.142222	9.48403	2.44658e-21	1.89257e-19
UNC5C	115.215	1.34816	0.137501	9.80471	1.07456e-22	1.13691e-20
KLHL41	1109.37	1.34795	0.268651	5.01746	5.23583e-07	3.41704e-06
C10orf71-AS1	4.11966	1.34772	0.345594	3.89972	9.63052e-05	0.000399164
ACSS3	81.3045	1.34528	0.120822	11.1344	8.53166e-29	4.21243e-26
MYL2	2135.47	1.34391	0.31318	4.29116	1.77742e-05	8.5737e-05
NUDT10	54.645	1.34294	0.18126	7.4089	1.27347e-13	2.61044e-12
CHRDL1	187.17	1.34281	0.209829	6.39954	1.55849e-10	1.91368e-09
CYP1B1	1077.25	1.34258	0.158804	8.4543	2.80768e-17	1.07145e-15
TRBV26OR9-2	0.92339	1.34131	0.310686	4.31725	1.57982e-05	7.71733e-05
DUSP27	202.63	1.33969	0.285772	4.68799	2.75899e-06	1.56733e-05
MYF5	14.4872	1.33507	0.31556	4.2308	2.32864e-05	0.000109512
AC245517.2	0.647725	1.33275	0.534026	2.49566	0.0125724	0.0308812
LAMA2	871.063	1.32915	0.114696	11.5884	4.7167e-31	4.83679e-28
SMYD1	219.654	1.32867	0.342263	3.88202	0.000103592	0.000426802
AL390778.1	0.773988	1.32852	0.601637	2.20817	0.0272326	0.0603521
PAK5	37.5003	1.32758	0.297593	4.46108	8.15494e-06	4.21316e-05
AC021146.12	0.785097	1.32455	0.481301	2.75202	0.00592283	0.0159604
NETO1	29.4592	1.32293	0.182383	7.25354	4.06002e-13	7.65908e-12
COL1A1	305241	1.32162	0.135044	9.78658	1.28571e-22	1.3321e-20
NID2	1016.82	1.31701	0.119222	11.0467	2.27411e-28	9.67539e-26
KIF1A	171.9	1.31619	0.244017	5.39386	6.89618e-08	5.27969e-07
LRRC17	339.596	1.31506	0.155534	8.45515	2.78727e-17	1.06467e-15
AC091588.3	1.52343	1.31399	0.174841	7.51536	5.67553e-14	1.24441e-12
C1QTNF3	233.665	1.30996	0.156403	8.37552	5.49785e-17	1.9773e-15
CNTN3	26.0396	1.3092	0.174721	7.49312	6.72536e-14	1.45309e-12
FIBIN	314.601	1.30774	0.141965	9.21171	3.20981e-20	1.99953e-18
ART1	3.93836	1.30757	0.286661	4.56139	5.08151e-06	2.74591e-05
IGFBPL1	18.5674	1.30658	0.214089	6.103	1.04097e-09	1.11643e-08
FLJ36000	3.7439	1.30625	0.454656	2.87304	0.00406537	0.0114385
GDF6	43.916	1.30625	0.169318	7.71475	1.21223e-14	2.99263e-13
AC105245.1	0.688867	1.30326	0.314557	4.14315	3.42563e-05	0.00015608
AC027088.2	0.733576	1.30319	0.482828	2.69908	0.00695312	0.018384
CT45A5	1.322	1.30209	0.507787	2.56424	0.0103402	0.0260559
RXFP3	2.23985	1.30195	0.176567	7.37369	1.65967e-13	3.32208e-12
ITGB3	113.364	1.30115	0.118965	10.9373	7.64568e-28	2.73012e-25
AL590004.3	8.7201	1.29993	0.176369	7.37053	1.69946e-13	3.39833e-12
FGF4	1.71722	1.29702	0.37752	3.43562	0.000591192	0.00204972
ANKRD20A10P	19.426	1.29583	0.189746	6.82928	8.53414e-12	1.29922e-10
AL772337.1	2.38319	1.29577	0.241276	5.37048	7.8526e-08	5.95919e-07
CLGN	113.077	1.29459	0.213404	6.06635	1.30846e-09	1.37745e-08
LINC01580	0.596443	1.29439	0.54135	2.39104	0.0168007	0.0397368
NANOS2	1.09657	1.29424	0.344474	3.75714	0.000171868	0.000676394
LINC01788	1.97986	1.29384	0.242175	5.34257	9.16391e-08	6.86572e-07
RIMS4	19.6834	1.29137	0.225612	5.72386	1.04133e-08	9.38602e-08
AL359736.1	1.02701	1.29019	0.211379	6.10367	1.0366e-09	1.11252e-08
ASB11	11.4862	1.28979	0.27039	4.77012	1.84117e-06	1.08269e-05
MYOT	552.457	1.28591	0.233881	5.49814	3.83824e-08	3.09856e-07
NAP1L3	55.8449	1.28589	0.133819	9.60915	7.31502e-22	6.30494e-20
AL158055.1	0.875457	1.28571	0.311378	4.12909	3.64204e-05	0.0001649
LDB3	487.039	1.28555	0.208426	6.16793	6.9191e-10	7.59373e-09
SFRP4	2391.24	1.27959	0.200527	6.38116	1.75748e-10	2.13833e-09
MYH3	1227.97	1.27922	0.188124	6.79988	1.04708e-11	1.5725e-10
AC106771.1	2.08843	1.27631	0.623567	2.04679	0.0406783	0.0851277
FYB2	8.15994	1.27433	0.214685	5.9358	2.92424e-09	2.90557e-08
LGR5	298.463	1.27416	0.179496	7.09856	1.26062e-12	2.1863e-11
ALKAL1	2.44398	1.2735	0.289912	4.39272	1.1194e-05	5.6376e-05
DCHS2	73.0047	1.27265	0.177252	7.1799	6.97631e-13	1.25961e-11
MAGEL2	26.7437	1.27243	0.14909	8.53459	1.40652e-17	5.67616e-16
AC092645.1	37.528	1.27211	0.120644	10.5443	5.39478e-26	1.22209e-23
WDR17	13.5482	1.2698	0.179422	7.07714	1.4716e-12	2.52807e-11
PTPRN	102.443	1.26978	0.167222	7.59336	3.11719e-14	7.16469e-13
SALL1	75.2292	1.26957	0.170398	7.45062	9.28992e-14	1.95337e-12
AC063977.6	3.52178	1.26955	0.20183	6.29022	3.17023e-10	3.68674e-09
HSPB7	1567.29	1.26919	0.240137	5.28526	1.25527e-07	9.18276e-07
NRAD1	7.70054	1.26903	0.284585	4.45922	8.2257e-06	4.24686e-05
FMN2	15.4718	1.26696	0.19856	6.38071	1.7627e-10	2.14403e-09
C7	131.179	1.26664	0.221267	5.72447	1.03755e-08	9.3562e-08
ESX1	0.629231	1.26559	0.434692	2.91147	0.00359734	0.0102785
PRR32	9.75151	1.26386	0.301257	4.19528	2.72539e-05	0.000126461
ATP1B4	84.6907	1.26383	0.299867	4.21464	2.5018e-05	0.000116833
ROR1-AS1	4.13119	1.26168	0.185956	6.7848	1.16246e-11	1.73665e-10
LINC00415	0.619576	1.26042	0.295336	4.26777	1.9744e-05	9.40921e-05
AC015522.1	0.593413	1.26007	0.502438	2.50791	0.0121449	0.0299526
LRCH2	75.0182	1.25949	0.120673	10.4371	1.67773e-25	3.33819e-23
GALNT8	34.0448	1.25929	0.169283	7.43894	1.01495e-13	2.11743e-12
COL5A1	31300	1.25801	0.119209	10.553	4.91977e-26	1.13732e-23
COL5A2	20873.4	1.25603	0.118168	10.6292	2.17938e-26	5.51646e-24
NTRK3	42.5735	1.25601	0.155253	8.0901	5.96134e-16	1.81855e-14
SCN7A	13.0709	1.25555	0.173947	7.21799	5.27629e-13	9.72866e-12
COLCA1	199.023	1.25484	0.194214	6.46112	1.03929e-10	1.31699e-09
AC060834.2	0.340056	1.25477	0.696237	1.80222	0.0715112	0.137004
RELN	101.919	1.25475	0.147878	8.48499	2.15736e-17	8.44221e-16
LINC01929	69.9417	1.25358	0.166637	7.52283	5.36013e-14	1.17914e-12
OMD	232.997	1.2529	0.173938	7.20314	5.88397e-13	1.07549e-11
MYMK	23.0202	1.25156	0.311657	4.01582	5.9239e-05	0.000256651
MGAT3	508.099	1.25065	0.176983	7.06648	1.58917e-12	2.7207e-11
PRRG3	68.0697	1.24989	0.197581	6.32595	2.51675e-10	2.98406e-09
TTN	6404.16	1.24911	0.216585	5.76731	8.05481e-09	7.41224e-08
CTD-2201I18.1	34.3631	1.24843	0.154628	8.07377	6.81594e-16	2.06507e-14
HMX3	0.834152	1.24054	0.40026	3.09933	0.00193961	0.00593458
LSP1P2	0.615697	1.24008	0.374927	3.30754	0.000941209	0.00310499
VGLL2	29.8325	1.23857	0.283268	4.37242	1.22875e-05	6.13187e-05
SLC17A7	84.3646	1.23719	0.148067	8.35562	6.50893e-17	2.30773e-15
GPC5	4.27001	1.23664	0.196555	6.29156	3.14283e-10	3.65807e-09
ROS1	223.717	1.23464	0.220862	5.59007	2.26973e-08	1.91829e-07
MEIS3P1	56.7791	1.23419	0.129784	9.50958	1.9144e-21	1.51323e-19
NBEA	125.598	1.23404	0.134873	9.14967	5.71072e-20	3.41388e-18
LINC01614	76.1004	1.23395	0.185594	6.64863	2.9583e-11	4.10549e-10
LINC02122	0.799199	1.23359	0.413954	2.98001	0.00288243	0.00843902
ZNF469	1307.47	1.23122	0.123571	9.96369	2.19748e-23	2.63125e-21
MRGPRE	0.91914	1.23082	0.245785	5.00772	5.50783e-07	3.57887e-06
CCDC144NL-AS1	171.921	1.23016	0.198789	6.18824	6.08382e-10	6.7343e-09
SCGB3A1	394.354	1.22964	0.289095	4.25342	2.10529e-05	9.96411e-05
TSPAN8	66.4592	1.22721	0.213191	5.75641	8.59236e-09	7.86709e-08
MED15P8	1.97702	1.2271	0.428039	2.8668	0.00414644	0.0116395
PAK3	59.3196	1.22602	0.171755	7.13817	9.45796e-13	1.66778e-11
VCAM1	1854.21	1.22594	0.161963	7.56926	3.75366e-14	8.52955e-13
AC005616.1	0.648254	1.22394	0.358608	3.41303	0.000642438	0.00220882
AC112721.1	4.95992	1.22342	0.15669	7.8079	5.81486e-15	1.50423e-13
TAC1	1.5117	1.22306	0.27149	4.505	6.63739e-06	3.48954e-05
CA8	28.8614	1.22263	0.164995	7.41011	1.26191e-13	2.5917e-12
PCDHGA12	65.7331	1.22245	0.126086	9.69539	3.15435e-22	2.95438e-20
FAT4	346.629	1.22162	0.120765	10.1157	4.70751e-24	6.55984e-22
LYPD9P	0.554919	1.21987	0.438097	2.78447	0.00536155	0.0146056
AC117470.1	0.483103	1.21934	0.626674	1.94573	0.0516876	0.104449
WSCD1	105.155	1.21561	0.144359	8.42077	3.7402e-17	1.39017e-15
AC083967.1	3.44067	1.2155	0.261399	4.64996	3.32003e-06	1.85703e-05
TNNC1	1445.68	1.21519	0.254619	4.7726	1.81862e-06	1.07101e-05
TXLNB	259.102	1.2149	0.17334	7.00877	2.40431e-12	3.98489e-11
LINC00052	8.86928	1.21439	0.299571	4.05376	5.04018e-05	0.000221605
LPO	18.4184	1.21402	0.218241	5.56271	2.6561e-08	2.21119e-07
FAP	1448.51	1.21401	0.120316	10.0902	6.10636e-24	8.30652e-22
ABRA	22.7931	1.21379	0.262685	4.62068	3.82482e-06	2.11133e-05
SULF1	7404.58	1.21377	0.12285	9.88012	5.07731e-23	5.70384e-21
CCKBR	5.62681	1.21333	0.292001	4.15522	3.24973e-05	0.000148771
KCND2	68.4978	1.21287	0.130516	9.29285	1.50213e-20	1.02517e-18
AC245517.4	0.706904	1.2128	0.649064	1.86854	0.0616862	0.121045
LRRC37A7P	7.54839	1.2115	0.163601	7.40523	1.30921e-13	2.67549e-12
CNTN4	79.2327	1.21046	0.154962	7.81132	5.6593e-15	1.46969e-13
ABI3BP	571.062	1.21043	0.151327	7.99875	1.25688e-15	3.62847e-14
ARPP21	144.72	1.20923	0.308394	3.92107	8.81573e-05	0.000368525
AKAP12	1048.44	1.20832	0.120031	10.0667	7.75213e-24	1.01451e-21
NALCN	27.005	1.20831	0.154294	7.83122	4.83145e-15	1.26954e-13
RPL7AP28	9.51935	1.20778	0.283423	4.26139	2.03156e-05	9.66089e-05
TIMP3	444.64	1.20748	0.138366	8.72669	2.62224e-18	1.18767e-16
LINC01179	13.1098	1.20746	0.227713	5.30255	1.14195e-07	8.41379e-07
TATDN2P3	3.28549	1.20736	0.233273	5.17576	2.26985e-07	1.58647e-06
LEUTX	0.547882	1.20644	0.467554	2.58033	0.00987056	0.0250208
ECEL1	75.6075	1.20578	0.162249	7.43164	1.07256e-13	2.22831e-12
GLYATL2	78.1944	1.20563	0.22281	5.41101	6.26716e-08	4.834e-07
SEC14L4	50.2322	1.20517	0.210339	5.72966	1.00635e-08	9.09742e-08
LRRC31	3.18917	1.2036	0.282567	4.25952	2.04868e-05	9.72444e-05
CASQ2	787.979	1.20351	0.234539	5.13137	2.87646e-07	1.96983e-06
ST6GAL2-IT1	0.8917	1.20325	0.278017	4.32798	1.50483e-05	7.39071e-05
RGS7BP	9.25244	1.20181	0.211211	5.69009	1.2697e-08	1.12381e-07
CRACD	81.2611	1.20179	0.138351	8.68654	3.73654e-18	1.65671e-16
COL4A4	239.496	1.20136	0.167978	7.15188	8.5598e-13	1.52156e-11
COLEC12	842.07	1.20079	0.120512	9.96399	2.19094e-23	2.63125e-21
ASXL3	16.7513	1.19995	0.156472	7.66876	1.73673e-14	4.16816e-13
SLC5A7	3.00031	1.19934	0.387396	3.09591	0.00196212	0.00599702
ENPP1	284.767	1.19826	0.123037	9.73896	2.05656e-22	2.03584e-20
ASPN	2293.56	1.19744	0.151442	7.90688	2.63918e-15	7.24424e-14
AC023245.2	0.350284	1.19658	0.806905	1.48293	0.138094	0.235182
RBFOX1	53.5387	1.19504	0.252566	4.73158	2.22774e-06	1.28916e-05
BMP5	14.392	1.19416	0.203096	5.87977	4.10841e-09	3.97454e-08
LINC02671	0.787915	1.19327	0.329093	3.62593	0.000287929	0.00107709
PODN	661.494	1.19027	0.140807	8.45324	2.83328e-17	1.08018e-15
ENPP6	27.3282	1.18952	0.175674	6.77116	1.27754e-11	1.89653e-10
DCLK1	436.362	1.18892	0.149276	7.96461	1.65741e-15	4.69773e-14
FNDC1	1983.35	1.18628	0.154682	7.66916	1.73127e-14	4.15848e-13
AC127029.2	1.39095	1.18564	0.366001	3.23944	0.00119766	0.00385434
CHRNA1	446.811	1.18264	0.222755	5.30913	1.10149e-07	8.13362e-07
NEGR1	158.973	1.18156	0.134677	8.77328	1.7353e-18	8.15038e-17
PCDHA10	7.8218	1.18104	0.180825	6.53141	6.51522e-11	8.52629e-10
AP001189.3	13.7805	1.18029	0.126428	9.33565	1.00373e-20	7.05483e-19
PDGFRL	391.658	1.17962	0.134773	8.75263	2.08441e-18	9.64837e-17
NKX3-2	56.1894	1.1795	0.148645	7.93503	2.10453e-15	5.87614e-14
ACTA1	6994.13	1.17754	0.278854	4.22278	2.41306e-05	0.000113044
KLHL33	6.81155	1.17623	0.218039	5.39457	6.86895e-08	5.26163e-07
AC104071.1	0.687818	1.1751	0.503432	2.33418	0.0195864	0.0454046
SGCG	109.17	1.17331	0.217965	5.38301	7.32501e-08	5.58317e-07
AMPH	102.112	1.1728	0.126291	9.28648	1.59474e-20	1.08283e-18
NF1P8	6.36711	1.1727	0.473982	2.47416	0.0133551	0.0325579
MGAM2	7.29252	1.17168	0.235057	4.98465	6.20745e-07	3.98866e-06
AL121757.1	0.98505	1.17133	0.282261	4.14982	3.32733e-05	0.000152028
PNMA2	80.4883	1.1713	0.137893	8.49423	1.99256e-17	7.85107e-16
SOX11	136.362	1.16999	0.145347	8.04961	8.30558e-16	2.46413e-14
VGLL3	628.009	1.16941	0.125219	9.33891	9.73281e-21	6.85289e-19
ECRG4	20.1826	1.16941	0.185958	6.28857	3.20399e-10	3.72276e-09
LINC01606	1.86804	1.16929	0.295793	3.95305	7.71598e-05	0.000326269
EBF2	64.2163	1.16926	0.119372	9.79503	1.18256e-22	1.23484e-20
GLIS3	419.656	1.16913	0.106219	11.0068	3.54438e-28	1.37622e-25
MMP13	11331.9	1.16883	0.222046	5.26393	1.41007e-07	1.02272e-06
DDIT4L	282.857	1.16874	0.209988	5.56574	2.61043e-08	2.17725e-07
KCNE3	394.203	1.1683	0.135062	8.65012	5.14443e-18	2.23146e-16
LINC02126	1.38969	1.16737	0.218288	5.34785	8.90042e-08	6.67456e-07
FBXL7	397.469	1.16707	0.10315	11.3144	1.11386e-29	7.18492e-27
AC105094.1	0.356015	1.16553	0.674224	1.7287	0.0838637	0.156298
CKMT2	200.092	1.16296	0.198208	5.86736	4.42796e-09	4.26305e-08
COL24A1	135.246	1.16077	0.117441	9.88384	4.89221e-23	5.55836e-21
SLC27A6	34.0046	1.16058	0.219649	5.2838	1.26528e-07	9.24244e-07
CCR8	50.4932	1.16054	0.126668	9.16202	5.0936e-20	3.08182e-18
AC007743.1	13.5391	1.15819	0.151892	7.62506	2.43917e-14	5.71469e-13
LCN1	13.3743	1.15786	0.204774	5.65434	1.56443e-08	1.36191e-07
AP001065.4	1.6068	1.15753	0.414279	2.79409	0.00520457	0.0142235
NR3C2	116.707	1.15188	0.154319	7.46426	8.37677e-14	1.77914e-12
CCN4	866.475	1.15119	0.121049	9.51012	1.90449e-21	1.51124e-19
AC023301.1	9.64308	1.15108	0.197083	5.84059	5.20157e-09	4.94477e-08
UTS2R	7.11675	1.1501	0.190668	6.03197	1.61971e-09	1.67991e-08
LINC01638	6.37465	1.14998	0.174312	6.59725	4.18857e-11	5.65924e-10
CCDC158	8.2327	1.14855	0.130482	8.80239	1.33935e-18	6.49268e-17
SERPINA5	38.1575	1.14851	0.163619	7.01941	2.22811e-12	3.71751e-11
LINC01561	20.4234	1.14636	0.177633	6.45352	1.09278e-10	1.37866e-09
LINC01029	0.551521	1.14627	0.642208	1.78488	0.0742801	0.141454
SCN4A	142.618	1.14558	0.238685	4.79953	1.59035e-06	9.48874e-06
AC104461.1	2.02916	1.14459	0.196449	5.8264	5.66367e-09	5.33963e-08
PTGIS	340.395	1.14217	0.18062	6.32364	2.55466e-10	3.02453e-09
BPIFB6	1.30878	1.14086	0.45324	2.51712	0.0118319	0.0292944
PIP	24.031	1.14044	0.3619	3.15125	0.00162576	0.00507326
PRELP	1071.05	1.14004	0.155004	7.35491	1.91057e-13	3.7789e-12
MME-AS1	0.450535	1.13816	0.38014	2.99406	0.00275293	0.00810378
ASB10	15.119	1.13782	0.319439	3.56192	0.000368146	0.00134226
ECM2	425.725	1.13717	0.104683	10.863	1.72982e-27	5.62445e-25
AC079298.3	8.14454	1.13635	0.144937	7.84034	4.49339e-15	1.18852e-13
CDH19	38.8815	1.1361	0.21811	5.20882	1.90049e-07	1.34381e-06
CSN2	0.515654	1.13593	0.363039	3.12896	0.00175429	0.00543533
TLL1	404.907	1.13492	0.154864	7.32847	2.32789e-13	4.55477e-12
DCHS1	871.101	1.13483	0.104701	10.8387	2.25704e-27	7.16395e-25
CFTR	46.8361	1.13451	0.223406	5.07822	3.80983e-07	2.55434e-06
MAP9	204.714	1.13395	0.131017	8.65499	4.92976e-18	2.14767e-16
AC015922.2	37.9515	1.13388	0.124001	9.14413	6.01118e-20	3.57745e-18
MYH2	5648.58	1.13259	0.353503	3.20392	0.00135572	0.00431134
PNMA8A	276.737	1.13207	0.186956	6.05531	1.40144e-09	1.46722e-08
OPCML	13.4024	1.13205	0.189199	5.98341	2.18517e-09	2.2158e-08
SUPT20HL1	0.811261	1.13137	0.252506	4.48055	7.44507e-06	3.87747e-05
CASQ1	212.687	1.13098	0.237674	4.75854	1.94996e-06	1.14063e-05
AC073464.1	0.955092	1.13045	0.512	2.20791	0.0272505	0.0603885
OGN	154.33	1.13026	0.204124	5.53716	3.07419e-08	2.52872e-07
KLHL40	140.886	1.13023	0.336702	3.35678	0.000788548	0.00265324
PCDHA12	1.81382	1.12877	0.309228	3.6503	0.000261931	0.000989553
SYT10	4.05996	1.12848	0.307636	3.66824	0.000244223	0.000929501
ADH1B	47.0862	1.128	0.247974	4.54888	5.39316e-06	2.89671e-05
SSTR1	6.72507	1.12745	0.180977	6.22981	4.66995e-10	5.27883e-09
GASK1B	1839.84	1.12743	0.0982405	11.4762	1.73776e-30	1.44788e-27
AC110015.1	1.46144	1.127	0.289522	3.89261	9.91704e-05	0.000410189
AC073283.2	1.17576	1.1261	0.287732	3.91371	9.08906e-05	0.000378723
METTL24	17.4211	1.1261	0.194159	5.79989	6.63592e-09	6.20361e-08
AC010424.1	6.0258	1.12603	0.20749	5.42692	5.73338e-08	4.461e-07
SPANXN3	0.77088	1.12478	0.434968	2.58588	0.00971303	0.0246691
AC044798.2	1.28096	1.1244	0.315577	3.56301	0.000366625	0.00133745
TMEFF1	5.45553	1.12292	0.143717	7.81345	5.56448e-15	1.44694e-13
NTN3	6.53359	1.12288	0.181595	6.18342	6.27264e-10	6.91841e-09
NEB	5194.42	1.12049	0.223226	5.01956	5.17906e-07	3.38552e-06
MB	2972.3	1.11887	0.238939	4.68265	2.83184e-06	1.60431e-05
TMEM26	66.4956	1.11851	0.104305	10.7235	7.89304e-27	2.20746e-24
GALNT15	386.521	1.11822	0.128322	8.71417	2.92891e-18	1.31466e-16
SNORD116-24	0.667163	1.11626	0.22327	4.99961	5.74451e-07	3.71748e-06
RN7SL124P	0.565252	1.11555	0.258689	4.31232	1.61548e-05	7.87293e-05
PPFIA2	12.3186	1.11552	0.133355	8.36506	6.00859e-17	2.14555e-15
MYOZ3	116.603	1.11492	0.197647	5.64097	1.69098e-08	1.46095e-07
PKHD1L1	17.8139	1.11479	0.174018	6.40618	1.49212e-10	1.8367e-09
AC080100.1	1.58852	1.11436	0.213329	5.22365	1.75433e-07	1.24952e-06
GXYLT2	382.96	1.1134	0.115789	9.61575	6.86045e-22	5.93888e-20
AC109309.1	0.621226	1.11333	0.284526	3.91291	9.11887e-05	0.000379847
AC139453.2	1.15072	1.11208	0.323065	3.44228	0.000576829	0.00200531
MYOD1	30.3165	1.11206	0.302199	3.6799	0.000233327	0.000891513
DAAM2	373.986	1.1116	0.102505	10.8443	2.12227e-27	6.79009e-25
KANK4	421.95	1.11087	0.185676	5.98286	2.19251e-09	2.22157e-08
NCAM1	689.563	1.10991	0.183385	6.05232	1.42775e-09	1.49242e-08
MAGEE2	0.964354	1.10898	0.245896	4.50995	6.48439e-06	3.41809e-05
ADAMTS2	5023.15	1.10892	0.113612	9.76056	1.66242e-22	1.67892e-20
KCNT2	23.8488	1.10848	0.129912	8.53253	1.43185e-17	5.77258e-16
SLC30A8	11.9975	1.10833	0.244033	4.54172	5.57983e-06	2.98854e-05
THBS2	11850.3	1.1069	0.12597	8.78701	1.5359e-18	7.32998e-17
NF1P6	0.420011	1.10572	0.819147	1.34985	0.177064	0.286705
CTHRC1	2707.93	1.10545	0.113216	9.76409	1.60552e-22	1.63383e-20
TRIM55	65.9726	1.1052	0.208347	5.30464	1.12898e-07	8.3228e-07
AC109635.1	0.38319	1.10327	0.483721	2.2808	0.0225602	0.0512381
JPH3	54.9728	1.10311	0.182296	6.05119	1.43779e-09	1.50174e-08
AC022509.1	6.03329	1.10284	0.219567	5.0228	5.09241e-07	3.33597e-06
AC090023.1	0.52261	1.10274	0.413258	2.6684	0.00762129	0.0199345
AC107886.1	0.730337	1.10181	0.632623	1.74165	0.081569	0.152746
CACNA1S	275.282	1.10018	0.294565	3.73493	0.000187764	0.00073168
ILDR2	31.3363	1.10013	0.135499	8.11916	4.69437e-16	1.45199e-14
MYH6	54.9594	1.09991	0.2689	4.09041	4.30613e-05	0.00019199
CALCA	2.24034	1.09978	0.28834	3.8142	0.000136627	0.000548663
GRAMD4P3	0.669738	1.09975	0.413584	2.65908	0.0078355	0.02044
NRXN1	38.37	1.09935	0.212743	5.16748	2.3727e-07	1.65316e-06
PAGE2B	2.13823	1.09829	0.299979	3.66121	0.000251024	0.000952397
AC110058.1	0.973808	1.09741	0.338115	3.24567	0.00117177	0.00377892
CCN5	238.414	1.09728	0.179102	6.12653	8.98153e-10	9.7212e-09
HRH2	89.4552	1.09718	0.131221	8.3613	6.20312e-17	2.20321e-15
CORIN	99.6268	1.09687	0.121086	9.0586	1.32132e-19	7.50616e-18
MUSK	25.3329	1.09627	0.185795	5.90043	3.62561e-09	3.54088e-08
BICC1	598.841	1.09623	0.112317	9.76016	1.66892e-22	1.68124e-20
LINC00348	0.818997	1.09526	0.449186	2.43833	0.0147552	0.0354994
THBS1	19004.1	1.09522	0.119894	9.13484	6.55051e-20	3.86964e-18
MEGF10	328.866	1.09478	0.169497	6.45899	1.05407e-10	1.33414e-09
XIRP1	753.148	1.09428	0.211619	5.17099	2.32861e-07	1.62471e-06
HPSE2	10.9961	1.09272	0.183624	5.95083	2.66789e-09	2.66809e-08
AL031674.1	1.29491	1.09165	0.253293	4.30983	1.6338e-05	7.95093e-05
GREM1	3753.22	1.09148	0.125114	8.72389	2.68793e-18	1.2133e-16
AEBP1	19093.4	1.09109	0.113204	9.63829	5.51001e-22	4.89693e-20
ASB5	348.174	1.09082	0.318927	3.42027	0.000625593	0.00215628
STRIT1	30.1444	1.09011	0.339819	3.2079	0.00133707	0.00425914
ABCA8	153.482	1.08939	0.162019	6.7238	1.77048e-11	2.5516e-10
HCN1	1.47167	1.08822	0.28579	3.80775	0.00014024	0.000562041
CAPN6	93.9339	1.08743	0.205286	5.29713	1.1764e-07	8.64211e-07
CREB3L1	1117.09	1.087	0.124586	8.72488	2.66455e-18	1.20411e-16
SOHLH1	99.8777	1.08656	0.391725	2.77379	0.00554071	0.0150343
KBTBD13	0.648385	1.08625	0.309354	3.51134	0.00044585	0.00159503
FHL5	32.9611	1.08576	0.12619	8.60421	7.68456e-18	3.23504e-16
DDR2	1211.8	1.08382	0.10878	9.96339	2.20408e-23	2.63128e-21
ADARB2	116.183	1.08343	0.201615	5.37376	7.71127e-08	5.8586e-07
ZNF423	257.441	1.08285	0.110636	9.7875	1.27405e-22	1.32346e-20
LPAR4	14.8439	1.08227	0.111364	9.71831	2.5194e-22	2.44559e-20
ACTC1	5413.23	1.08208	0.289799	3.73389	0.000188546	0.000734243
CORO2B	92.8293	1.08181	0.130894	8.26478	1.39951e-16	4.71133e-15
CHST9	118.782	1.08132	0.289936	3.72953	0.000191839	0.000745962
MAP1A	1101.64	1.0812	0.121792	8.87743	6.84257e-19	3.42926e-17
MMP16	230.428	1.07922	0.125458	8.60224	7.81778e-18	3.28766e-16
SYNE1	1275.97	1.07873	0.0997875	10.8103	3.07739e-27	9.45533e-25
PROM1	234.505	1.07756	0.244574	4.40587	1.05361e-05	5.33179e-05
SLITRK3	4.54269	1.07636	0.26831	4.01164	6.0299e-05	0.000260679
PDE3A	300.902	1.07617	0.10499	10.2503	1.18013e-24	1.95839e-22
TMEM200A	302.811	1.07552	0.128305	8.38248	5.18227e-17	1.87731e-15
AC025594.1	0.845465	1.07451	0.336852	3.18987	0.00142337	0.00450318
LIFR	701.564	1.07446	0.12604	8.52477	1.53116e-17	6.13584e-16
AP003555.2	3.00126	1.07424	0.207967	5.16544	2.3987e-07	1.67011e-06
PTGFR	111.702	1.07307	0.147116	7.29402	3.00842e-13	5.80114e-12
AC023421.1	2.63691	1.07283	0.171564	6.25323	4.02051e-10	4.59276e-09
DMBX1	29.1737	1.07241	0.190072	5.6421	1.67989e-08	1.45231e-07
DOK6	44.1661	1.07167	0.120781	8.87287	7.12845e-19	3.55029e-17
LINC02300	2.48525	1.07141	0.365998	2.92737	0.00341841	0.00982482
LRRC37A9P	7.35653	1.07113	0.162314	6.5991	4.13658e-11	5.59277e-10
SYPL2	143.257	1.07094	0.196643	5.44612	5.14793e-08	4.03927e-07
HTR2A	11.0207	1.07007	0.151079	7.08283	1.41238e-12	2.43156e-11
GREM2	38.8739	1.06967	0.164643	6.49691	8.1989e-11	1.05774e-09
BAALC	282.793	1.06942	0.167807	6.37288	1.85507e-10	2.24976e-09
FGF19	47.8245	1.06898	0.30481	3.50704	0.000453119	0.00161757
PLN	119.277	1.06855	0.178373	5.99052	2.09167e-09	2.12855e-08
CLCN4	194.442	1.06828	0.122746	8.70316	3.22781e-18	1.44073e-16
SRPX	888.131	1.06763	0.13211	8.08138	6.40366e-16	1.94458e-14
SNED1	375.148	1.06629	0.113738	9.37491	6.9234e-21	5.02518e-19
AC009812.3	6.56454	1.0655	0.122802	8.6766	4.07793e-18	1.79218e-16
AP005264.3	1.35578	1.06506	0.305923	3.48146	0.000498688	0.00176106
PLPP4	254.387	1.06428	0.155078	6.86288	6.74865e-12	1.0441e-10
GUCY1A1	796.041	1.06418	0.100904	10.5465	5.27314e-26	1.20508e-23
TNFSF4	243.367	1.06391	0.110863	9.5967	8.25485e-22	7.08447e-20
CDH22	40.8194	1.06383	0.212067	5.01649	5.26249e-07	3.43109e-06
TMEM178B	466.422	1.06344	0.20402	5.21243	1.8638e-07	1.32091e-06
INSM1	20.1819	1.06323	0.214024	4.96781	6.77135e-07	4.32253e-06
FHL1	4366.9	1.06307	0.158083	6.72478	1.75858e-11	2.53714e-10
ANTXR1	6944.18	1.06265	0.0861322	12.3374	5.69566e-35	1.62705e-31
VCAN-AS1	1.20852	1.06153	0.215396	4.92827	8.29619e-07	5.21108e-06
CGB8	14.9788	1.06086	0.237438	4.46793	7.89793e-06	4.09147e-05
DGKI	127.958	1.06058	0.140542	7.54633	4.47686e-14	1.00024e-12
ITGA4	513.12	1.06037	0.115808	9.15628	5.37156e-20	3.2256e-18
KIAA0408	1.71484	1.05865	0.228787	4.62724	3.7058e-06	2.04988e-05
LINC00601	5.70997	1.05789	0.192363	5.49946	3.80958e-08	3.07729e-07
ADAM22	136.085	1.05715	0.142712	7.40758	1.28628e-13	2.63267e-12
LINC02798	9.89071	1.05693	0.157265	6.72065	1.80913e-11	2.60261e-10
DIRC1	8.71067	1.05639	0.160164	6.59566	4.23375e-11	5.7145e-10
KLHL4	66.0676	1.05593	0.190959	5.52958	3.20998e-08	2.62798e-07
LINC02016	5.12551	1.05553	0.323818	3.25962	0.0011156	0.00361264
ZMAT4	3.31964	1.05512	0.264667	3.98659	6.70302e-05	0.00028714
LZTS1	538.337	1.05499	0.0966962	10.9104	1.02838e-27	3.5455e-25
ADRA1A	4.37038	1.05462	0.211925	4.97641	6.47741e-07	4.14747e-06
ANKRD34B	30.4173	1.05449	0.246574	4.27654	1.89822e-05	9.0884e-05
OLFML2B	2582.26	1.05366	0.11063	9.52412	1.66449e-21	1.33403e-19
CTNNA3	31.827	1.05357	0.215099	4.89806	9.67884e-07	6.00506e-06
RTL3	5.82255	1.05294	0.14163	7.43445	1.05001e-13	2.18487e-12
LIN7A	96.036	1.05215	0.103427	10.1729	2.61954e-24	3.98339e-22
HRC	337.271	1.05104	0.219602	4.78614	1.70022e-06	1.00826e-05
MYADML2	45.2216	1.05088	0.243099	4.32285	1.54026e-05	7.54529e-05
XAGE3	0.711261	1.05041	0.652815	1.60904	0.107607	0.191626
LINC01168	0.968972	1.05033	0.264831	3.96605	7.30721e-05	0.000310593
WNT2	302.212	1.05003	0.150141	6.99362	2.67889e-12	4.41255e-11
HTR2B	16.7722	1.04971	0.122167	8.5924	8.51713e-18	3.54449e-16
ASB15	13.2047	1.04952	0.265673	3.95042	7.80157e-05	0.000329505
LINC01194	7.83202	1.04929	0.505637	2.07518	0.0379695	0.0802597
AC104667.1	1.71461	1.04881	0.207301	5.05936	4.20668e-07	2.7993e-06
ADAMTS5	286.334	1.04874	0.125871	8.33189	7.95633e-17	2.76934e-15
SGCZ	3.29762	1.04851	0.355987	2.94536	0.00322575	0.00933688
AC053503.5	24.5278	1.04651	0.333285	3.13998	0.00168958	0.00525154
SPARC	77597.4	1.04637	0.10787	9.70021	3.00882e-22	2.83801e-20
CCN2	8167.85	1.04617	0.118862	8.80153	1.34966e-18	6.52776e-17
CP	1247.55	1.04615	0.218613	4.78538	1.70665e-06	1.01147e-05
CLK3P2	1.89753	1.04611	0.406247	2.57506	0.0100223	0.0253624
MMP11	7302.96	1.04549	0.150483	6.94758	3.71617e-12	5.98553e-11
FSTL1	14914.2	1.04546	0.0940799	11.1125	1.0909e-28	5.25641e-26
TIMP2	11546.6	1.04438	0.101663	10.273	9.32515e-25	1.58026e-22
BMP8A	46.8665	1.04428	0.109254	9.55825	1.19761e-21	9.95759e-20
LINC00261	3.00695	1.04273	0.263412	3.95855	7.54053e-05	0.000319357
CBLN4	3.79313	1.0424	0.233609	4.46215	8.11426e-06	4.19376e-05
AC123777.1	0.472915	1.04106	0.471554	2.20772	0.0272638	0.0604079
ADAM19	2320.86	1.04059	0.103332	10.0703	7.47133e-24	9.89407e-22
PSG5	26.4423	1.04006	0.214786	4.84233	1.28328e-06	7.81517e-06
AC012462.1	0.674557	1.03963	0.269566	3.85667	0.000114942	0.000468402
CHGB	1311.36	1.03921	0.243485	4.26805	1.97191e-05	9.39961e-05
RN7SKP276	0.586481	1.03813	0.337795	3.07326	0.00211732	0.00641547
CDH11	3256.07	1.03809	0.125075	8.29979	1.04297e-16	3.58653e-15
AC139453.1	0.581626	1.03786	0.38325	2.70804	0.00676817	0.0179519
AC104966.1	2.25131	1.03771	0.256119	4.05168	5.08508e-05	0.000223383
ADGRA2	1282.09	1.03719	0.100092	10.3624	3.67699e-25	6.9365e-23
AC007608.1	1.31607	1.03608	0.189737	5.46064	4.74426e-08	3.75717e-07
MYH11	1842.88	1.03575	0.166363	6.22582	4.7905e-10	5.40137e-09
SPATA13	4.47656	1.03476	0.160941	6.42944	1.28071e-10	1.59413e-09
LINC02432	9.93751	1.03469	0.226816	4.56179	5.07184e-06	2.74143e-05
PRSS35	13.3484	1.03426	0.171294	6.03795	1.56081e-09	1.6231e-08
ACTG2	421.047	1.03381	0.135791	7.61318	2.67426e-14	6.20729e-13
TNFAIP6	505.752	1.03331	0.11049	9.35207	8.59501e-21	6.12728e-19
GFRA1	216.3	1.03252	0.157529	6.55445	5.58466e-11	7.39561e-10
PLXNC1	1004.89	1.03237	0.0947322	10.8977	1.18169e-27	4.00501e-25
AL139147.1	15.2159	1.03136	0.190297	5.41976	5.96804e-08	4.62711e-07
TLR4	431.801	1.03104	0.107713	9.57208	1.04772e-21	8.84e-20
HCN4	5.13627	1.03043	0.186877	5.51396	3.50855e-08	2.8514e-07
SIM2	528.536	1.03018	0.160686	6.41113	1.44448e-10	1.78354e-09
ENAM	6.95582	1.03006	0.1853	5.55889	2.71489e-08	2.2545e-07
ST8SIA2	128.059	1.0291	0.150533	6.8364	8.12062e-12	1.24187e-10
GREB1L	39.8373	1.02853	0.172923	5.9479	2.71612e-09	2.71293e-08
XIST	568.583	1.02815	0.34236	3.00313	0.00267216	0.00789481
LINC01429	3.37344	1.02747	0.184464	5.57005	2.54673e-08	2.12811e-07
CDO1	54.7943	1.02695	0.173077	5.93344	2.96647e-09	2.94387e-08
NCMAP	37.5612	1.02681	0.166958	6.15009	7.74387e-10	8.44331e-09
TMEM108	94.9343	1.02678	0.145693	7.04755	1.82094e-12	3.08842e-11
AC124312.3	4.45799	1.02595	0.160691	6.3846	1.7185e-10	2.09473e-09
COX6A2	237.082	1.02572	0.314013	3.26649	0.00108891	0.00353596
SLC5A8	7.90686	1.02562	0.302343	3.39225	0.00069322	0.00236431
PWAR5	16.7012	1.02537	0.148177	6.91992	4.51892e-12	7.19829e-11
HOXC12	15.9002	1.02516	0.346843	2.95567	0.00311987	0.00906647
ADGRD1	129.508	1.02484	0.129094	7.93871	2.04303e-15	5.72176e-14
DAB2	1979.79	1.02405	0.0888833	11.5213	1.03034e-30	9.58285e-28
AL390755.2	29.4625	1.02372	0.233657	4.38127	1.17991e-05	5.90814e-05
JCAD	977.225	1.02343	0.0929683	11.0084	3.48071e-28	1.36474e-25
LRRN1	267.47	1.02235	0.190534	5.36569	8.06413e-08	6.10812e-07
PROX1	164.337	1.02232	0.128624	7.94813	1.89352e-15	5.32918e-14
FRRS1L	14.5448	1.02196	0.249838	4.09048	4.30488e-05	0.000191956
AC023403.1	0.713307	1.02183	0.375558	2.72084	0.0065116	0.0173497
ADAMTS8	24.9316	1.02146	0.146455	6.97456	3.06836e-12	4.99489e-11
CRISP2	2.73134	1.02086	0.414161	2.46489	0.0137056	0.0332502
KL	47.6272	1.02064	0.124279	8.2125	2.16631e-16	7.06089e-15
AC008687.6	3.58097	1.01922	0.262663	3.88034	0.000104311	0.00042941
PCDH18	434.759	1.01907	0.102606	9.93184	3.02617e-23	3.52845e-21
GUCY1A2	342.668	1.01904	0.101595	10.0304	1.12014e-23	1.41318e-21
MYH8	150.719	1.01885	0.301875	3.37508	0.000737942	0.00249873
SDC2	2228.08	1.01862	0.114656	8.88416	6.44053e-19	3.28122e-17
ABCA3	925.323	1.01838	0.172752	5.89504	3.74593e-09	3.65304e-08
PABPC5	15.8918	1.01808	0.124874	8.15287	3.55402e-16	1.1265e-14
SLC9A7P1	15.2173	1.01799	0.131845	7.72112	1.15312e-14	2.85783e-13
MMP2	21113.5	1.01793	0.113414	8.97531	2.8255e-19	1.51882e-17
AC011595.2	1.63458	1.01789	0.185407	5.49003	4.01864e-08	3.22855e-07
LINC00654	47.3508	1.01635	0.106186	9.57148	1.05386e-21	8.87308e-20
NID1	5678.16	1.01603	0.109053	9.31684	1.19855e-20	8.32181e-19
CNN1	499.423	1.01568	0.128267	7.91848	2.40428e-15	6.64508e-14
AC124312.2	1.89442	1.01556	0.190371	5.33462	9.57451e-08	7.15459e-07
FGF6	2.02568	1.01514	0.332691	3.0513	0.0022785	0.00684778
S1PR3	836.487	1.01467	0.0955373	10.6206	2.38966e-26	5.97311e-24
PRSS44P	1.69247	1.01456	0.282529	3.59098	0.000329433	0.00121619
ANGPTL1	77.2071	1.01317	0.164538	6.1577	7.38075e-10	8.06939e-09
CLDN11	96.5458	1.01303	0.125758	8.05533	7.92651e-16	2.36747e-14
TMEM47	466.654	1.01186	0.0964871	10.487	9.91439e-26	2.06514e-23
HHIPL1	242.479	1.01055	0.107785	9.3756	6.87852e-21	5.00168e-19
ANGPTL7	20.95	1.01026	0.211863	4.76847	1.85635e-06	1.09097e-05
ROR1	179.017	1.00999	0.12246	8.24751	1.61725e-16	5.39887e-15
PDK4	474.199	1.00943	0.154719	6.52427	6.83322e-11	8.91037e-10
PRRX1	4301.23	1.00868	0.109863	9.18125	4.26111e-20	2.61774e-18
H3P21	0.540242	1.00863	0.587558	1.71665	0.0860439	0.159616
H3-2	1.50487	1.00855	0.200564	5.02856	4.9417e-07	3.24735e-06
AC004160.1	11.4106	1.00838	0.135124	7.46262	8.48176e-14	1.79953e-12
IGF1	51.4236	1.00769	0.150302	6.70444	2.02174e-11	2.88563e-10
LINC01193	0.530047	1.00754	0.593838	1.69666	0.0897603	0.165443
GLYATL1P2	2.04669	1.00637	0.325203	3.09459	0.00197088	0.00602188
CCDC80	4808.31	1.00615	0.113242	8.88495	6.39498e-19	3.26218e-17
SLC2A10	517.351	1.00591	0.112004	8.98095	2.68431e-19	1.45861e-17
PLEKHS1	132.832	1.00566	0.22411	4.48734	7.21182e-06	3.76776e-05
ABCC9	339.867	1.00564	0.117437	8.56325	1.09728e-17	4.48705e-16
SPON1	1135.01	1.00558	0.130903	7.68186	1.56795e-14	3.79583e-13
PCDHA11	3.69134	1.00553	0.300651	3.34451	0.000824291	0.00276027
C3orf85	0.475532	1.00544	0.69678	1.44298	0.149026	0.250011
COL6A1	39716.7	1.00529	0.109066	9.21727	3.04747e-20	1.9315e-18
SLC24A2	91.471	1.00492	0.136109	7.38322	1.54508e-13	3.11767e-12
AC004160.2	0.869484	1.00485	0.219362	4.5808	4.63196e-06	2.52344e-05
AC106881.1	6.4622	1.0047	0.163147	6.15824	7.356e-10	8.04453e-09
HSPB6	661.389	1.00464	0.191427	5.24818	1.53613e-07	1.10652e-06
MEF2C	1365.25	1.00327	0.136422	7.3542	1.92076e-13	3.7953e-12
XAGE5	0.425549	1.00277	0.497542	2.01545	0.0438578	0.0907024
HSD3BP5	10.6964	1.00275	0.136435	7.34963	1.98755e-13	3.92146e-12
AL136140.1	0.578294	1.00126	0.34617	2.8924	0.00382315	0.0108365
DRD1	11.9521	1.00119	0.217504	4.60311	4.16238e-06	2.28568e-05
MYBPH	2083.2	1.00112	0.299143	3.34664	0.000817984	0.00274167
RN7SKP51	0.464903	1.00092	0.438416	2.28304	0.022428	0.0510015
KLHL34	14.3865	1.00077	0.21095	4.74413	2.09409e-06	1.21852e-05
OLFML1	302.437	1.00032	0.104517	9.57095	1.05928e-21	8.89999e-20
EXTL1	20.553	1.00016	0.1793	5.57814	2.43098e-08	2.04163e-07
AL589987.1	0.714749	0.998868	0.323381	3.08883	0.00200949	0.00612261
MYOZ1	446.844	0.998769	0.235689	4.23765	2.25871e-05	0.000106399
DHRS7C	5.4341	0.998551	0.312235	3.19807	0.00138349	0.00438916
LINC02489	0.766452	0.998446	0.332125	3.00623	0.00264509	0.00782375
AC099786.2	13.008	0.998404	0.181042	5.51478	3.49224e-08	2.83988e-07
AL590438.1	4.1161	0.99839	0.13006	7.67638	1.63644e-14	3.94491e-13
LMOD1	298.748	0.997884	0.112647	8.85848	8.11098e-19	4.01463e-17
TLR7	137.146	0.997823	0.130926	7.62126	2.51214e-14	5.86502e-13
AL139317.4	0.843249	0.99781	0.214908	4.64296	3.43449e-06	1.91436e-05
Y_RNA	1.19322	0.997629	0.232631	4.28847	1.79907e-05	8.66139e-05
AC097374.1	2.00061	0.997588	0.314797	3.16898	0.00152973	0.00480283
AC010478.1	18.651	0.997205	0.251443	3.96593	7.31092e-05	0.000310718
HLX-AS1	1.11843	0.996777	0.210266	4.74056	2.13128e-06	1.2371e-05
AL139002.1	2.95365	0.996442	0.425034	2.34438	0.0190585	0.0443092
AC012339.1	0.838586	0.995469	0.606363	1.6417	0.100651	0.181445
AC022733.1	1.67528	0.995405	0.319723	3.11334	0.00184985	0.00569215
PRB1	2.48669	0.995267	0.392477	2.53586	0.0112172	0.0279786
RBM24	198.674	0.99462	0.197536	5.03513	4.77536e-07	3.1515e-06
ANKRD1	778.905	0.994546	0.257345	3.86464	0.000111253	0.000454852
SSC5D	541.378	0.994371	0.125376	7.9311	2.17216e-15	6.05374e-14
PDGFRB	6832.08	0.9942	0.0974978	10.1972	2.04152e-24	3.17691e-22
PIEZO2	236.5	0.993821	0.124248	7.99869	1.25749e-15	3.62847e-14
TOX3	28.5069	0.993564	0.285938	3.47476	0.000511317	0.00180137
MSRB3	897.032	0.993297	0.10101	9.8336	8.06783e-23	8.65032e-21
AP002414.2	17.184	0.99249	0.134246	7.39305	1.43494e-13	2.91012e-12
TNS1	4504.86	0.992365	0.0906294	10.9497	6.66643e-28	2.44597e-25
METTL11B	11.9138	0.992067	0.144138	6.88278	5.86976e-12	9.15915e-11
XKR5	16.2321	0.991819	0.183001	5.41973	5.96886e-08	4.62711e-07
RXFP1	18.4082	0.991416	0.143866	6.89123	5.53104e-12	8.69166e-11
ARHGAP31	1112.65	0.991249	0.0855176	11.5912	4.56832e-31	4.80791e-28
C1orf87	1.57683	0.990719	0.358103	2.76658	0.00566485	0.0153368
B3GALT2	14.9486	0.990274	0.143759	6.88844	5.64087e-12	8.84687e-11
LINC02261	2.17041	0.989813	0.304644	3.24909	0.00115776	0.0037401
ADAMTS18	20.6712	0.989067	0.149422	6.61931	3.60892e-11	4.92935e-10
PCDHAC2	6.9191	0.988919	0.175586	5.63211	1.78017e-08	1.53139e-07
FBLN2	6309.97	0.988348	0.108837	9.08096	1.07624e-19	6.17535e-18
KIT	365.862	0.98823	0.123064	8.03023	9.72874e-16	2.85041e-14
SGCA	199.058	0.987736	0.205732	4.80107	1.57821e-06	9.42733e-06
AC003986.3	1.19848	0.987353	0.229553	4.30119	1.6988e-05	8.23307e-05
TCAF1P1	36.837	0.98696	0.102575	9.62185	6.46598e-22	5.67092e-20
NOG	34.5474	0.9868	0.200193	4.92924	8.25516e-07	5.18613e-06
SEMA3D	240.104	0.985289	0.155617	6.33149	2.42801e-10	2.88569e-09
CDK15	26.8156	0.985016	0.112816	8.73118	2.52022e-18	1.14797e-16
CST4	11.6154	0.984542	0.230655	4.26847	1.96823e-05	9.38427e-05
PCAT18	1.93818	0.984008	0.315721	3.1167	0.00182887	0.00563583
COMP	1256.53	0.983378	0.191869	5.12527	2.9711e-07	2.03047e-06
PNPLA5	5.00653	0.983183	0.279116	3.52249	0.000427511	0.00153635
HEPH	622.058	0.982965	0.107156	9.17324	4.58992e-20	2.80397e-18
DRP2	44.6787	0.982222	0.124883	7.86516	3.68639e-15	9.90793e-14
CSTP2	0.495763	0.982166	0.270647	3.62895	0.000284576	0.00106564
PAPPA	724.568	0.982018	0.115263	8.51983	1.59782e-17	6.37741e-16
SLN	988.466	0.981748	0.274631	3.57479	0.000350511	0.00128476
ANKRD7	4.23275	0.981662	0.197484	4.97084	6.66648e-07	4.25763e-06
TMEM255A	146.383	0.981586	0.136246	7.20451	5.82542e-13	1.06576e-11
AL160286.1	6.59361	0.981158	0.184466	5.31892	1.04385e-07	7.73945e-07
F2RL2	782.042	0.981087	0.125409	7.82308	5.15466e-15	1.34739e-13
PSG1	3.17963	0.979992	0.226614	4.32449	1.52885e-05	7.49395e-05
GUCY1B1	599.396	0.979853	0.092493	10.5938	3.18392e-26	7.67074e-24
PIK3CG	216.587	0.979611	0.125297	7.81833	5.35267e-15	1.39641e-13
P4HA3	265.289	0.979572	0.124705	7.85509	3.9949e-15	1.06725e-13
MYOCD	17.5029	0.979424	0.144212	6.79156	1.1093e-11	1.66221e-10
SAGE1	63.0724	0.978832	0.449078	2.17964	0.0292838	0.0642111
LMOD3	307.361	0.97865	0.250626	3.90482	9.42968e-05	0.000391855
CLEC4C	7.67393	0.978459	0.198635	4.92592	8.39625e-07	5.27062e-06
PARM1	1126.65	0.977952	0.142644	6.85589	7.08712e-12	1.09187e-10
FOXI1	8.50909	0.977913	0.304763	3.20877	0.00133305	0.00424837
AC068413.1	1.82138	0.977586	0.304724	3.2081	0.00133616	0.00425691
HHIP-AS1	14.6326	0.977267	0.149086	6.55505	5.56223e-11	7.36834e-10
IL6STP1	0.940545	0.976945	0.239928	4.07182	4.6647e-05	0.000206481
LRRC37A11P	4.13566	0.976581	0.144201	6.77237	1.26686e-11	1.88278e-10
SLC30A2	13.4513	0.975869	0.172796	5.64751	1.62787e-08	1.411e-07
CCIN	10.8891	0.975864	0.136424	7.15316	8.48e-13	1.51065e-11
ISLR	4093.13	0.975846	0.127221	7.6705	1.7133e-14	4.11778e-13
MMP8	26.8036	0.975823	0.197185	4.94876	7.46866e-07	4.72916e-06
CCDC89	17.2419	0.974473	0.130552	7.46427	8.37639e-14	1.77914e-12
OR2I1P	437.106	0.973538	0.178912	5.44145	5.28492e-08	4.14106e-07
HSPG2	18326.6	0.973502	0.0966279	10.0748	7.1441e-24	9.58772e-22
RAB19	13.4614	0.971802	0.134638	7.21788	5.28058e-13	9.73209e-12
RASGRF2	289.538	0.97109	0.0919854	10.557	4.71487e-26	1.1027e-23
ZEB1	884.538	0.971036	0.0857461	11.3246	9.91862e-30	6.63824e-27
TBX20	6.70383	0.970179	0.372575	2.60398	0.00921478	0.023545
STAB2	29.4199	0.970173	0.158287	6.12919	8.83289e-10	9.57327e-09
AL356489.2	15.0453	0.969826	0.220394	4.40042	1.08043e-05	5.45782e-05
ASB4	10.409	0.969623	0.202827	4.78055	1.74818e-06	1.03227e-05
C1orf94	2.49922	0.969622	0.246782	3.92906	8.52796e-05	0.000357579
ZEB2	1224.33	0.969117	0.087373	11.0917	1.37611e-28	6.47466e-26
HMGCLL1	3.4204	0.968977	0.203192	4.76878	1.85347e-06	1.08945e-05
EWSAT1	12.5964	0.968947	0.18735	5.17186	2.3177e-07	1.61822e-06
CT45A3	0.817393	0.96871	0.549645	1.76243	0.0779969	0.147208
OLFML3	1499.02	0.968525	0.114313	8.47259	2.39989e-17	9.27331e-16
PPP1R2P10	0.300526	0.96777	0.80405	1.20362	0.228737	0.350856
PTPRO	140.122	0.967394	0.111112	8.70644	3.13558e-18	1.40113e-16
SYT3	18.1231	0.967254	0.170137	5.68514	1.30709e-08	1.15319e-07
SULT1C4	23.9991	0.967185	0.115107	8.40245	4.37247e-17	1.60577e-15
P2RY12	19.7575	0.96698	0.155503	6.2184	5.0224e-10	5.64058e-09
EPDR1	331.32	0.966697	0.126633	7.63383	2.27887e-14	5.36428e-13
LGI2	172.777	0.966631	0.149584	6.46213	1.03236e-10	1.30946e-09
TRIM43B	0.505696	0.966269	0.656936	1.47087	0.141325	0.239574
PRKD1	175.663	0.965737	0.115477	8.36299	6.1146e-17	2.17564e-15
CPN2	8.24332	0.965513	0.174441	5.53491	3.11384e-08	2.55922e-07
AC060834.1	0.735505	0.964618	0.284653	3.38876	0.000702104	0.0023915
C9orf135	1.519	0.963399	0.342698	2.81122	0.00493538	0.0135759
FGF10-AS1	0.841447	0.963009	0.266896	3.60818	0.000308353	0.00114599
IGKV1D-12	25.4302	0.961555	0.263336	3.65143	0.000260782	0.000985583
STAC2	28.5459	0.961439	0.157937	6.08747	1.14707e-09	1.22072e-08
AC079298.1	0.569078	0.96128	0.252745	3.80336	0.000142749	0.000571296
LINC01206	126.236	0.961114	0.237169	4.05244	5.06852e-05	0.000222704
SAMMSON	1.62826	0.961088	0.263892	3.64197	0.000270559	0.00101887
CKM	3678.23	0.960937	0.265895	3.61398	0.000301535	0.00112295
AC009139.1	0.961182	0.960668	0.277596	3.46067	0.000538839	0.00188603
DNASE2B	7.31759	0.960632	0.242524	3.96098	7.46431e-05	0.000316581
OR10AC1	2.50829	0.960293	0.188449	5.09576	3.4734e-07	2.34609e-06
ENPP4	227.426	0.959525	0.128175	7.48603	7.09899e-14	1.52662e-12
C3orf80	114.61	0.959383	0.10293	9.3207	1.15576e-20	8.03869e-19
MAGI2-AS3	203.879	0.958468	0.101119	9.47862	2.57666e-21	1.98552e-19
DOK5	73.1056	0.958203	0.131967	7.26095	3.84379e-13	7.27864e-12
AC079780.1	1.21658	0.958083	0.222337	4.30914	1.6389e-05	7.97378e-05
CDH2	304.105	0.957859	0.175745	5.45026	5.0296e-08	3.95339e-07
AC010185.1	0.830499	0.957493	0.284072	3.3706	0.00075005	0.00253586
FCAR	21.6875	0.957359	0.15921	6.0132	1.81898e-09	1.87057e-08
LYZ	10080.3	0.956949	0.156936	6.09769	1.0761e-09	1.1504e-08
CSRP3	1189.44	0.956823	0.340107	2.8133	0.00490356	0.0134977
PGAM1P7	6.51536	0.956461	0.138899	6.88602	5.73749e-12	8.97469e-11
KCNK9	37.744	0.956332	0.165847	5.76636	8.10013e-09	7.44881e-08
AC090877.2	4.55297	0.95628	0.153538	6.2283	4.71524e-10	5.32552e-09
HTR3E	5.82024	0.955684	0.214085	4.46405	8.04249e-06	4.16151e-05
CST1	710.055	0.955657	0.231537	4.12745	3.66813e-05	0.000165912
LOXL2	4845.85	0.955655	0.103142	9.26545	1.94262e-20	1.29701e-18
PCSK2	13.0777	0.955646	0.260717	3.66546	0.000246897	0.000938698
AL671883.1	0.82589	0.954162	0.372478	2.56166	0.0104174	0.0262208
LINC02015	24.0227	0.953898	0.183468	5.19925	2.00091e-07	1.40959e-06
PRKAA2	245.858	0.953374	0.182092	5.23568	1.64377e-07	1.17812e-06
ACTN3	15.4485	0.952812	0.1746	5.45712	4.83909e-08	3.82533e-07
MEOX2	72.5475	0.952642	0.142403	6.68976	2.23535e-11	3.16342e-10
LINC02287	0.653616	0.952476	0.345494	2.75685	0.00583612	0.015762
NPY5R	1.02885	0.952034	0.266168	3.57682	0.000347803	0.00127659
OR1K1	0.729134	0.951531	0.328863	2.8934	0.00381094	0.0108085
STATH	128.173	0.951118	0.337794	2.81568	0.00486743	0.0134101
GLT8D2	558.528	0.951093	0.10489	9.0675	1.21775e-19	6.95738e-18
CPQ	890.349	0.950275	0.0869272	10.9318	8.11841e-28	2.87327e-25
TRIM49C	0.411327	0.950243	0.475535	1.99826	0.0456887	0.0939496
AC009549.1	10.2951	0.949853	0.133186	7.13175	9.91004e-13	1.74135e-11
CLIC5	177.392	0.94914	0.142567	6.65749	2.7855e-11	3.8775e-10
CCDC141	34.1945	0.948976	0.140944	6.73302	1.66179e-11	2.41234e-10
MYF6	223.588	0.948551	0.31722	2.9902	0.00278798	0.00819428
CACNG6	55.4104	0.94755	0.259288	3.65443	0.00025775	0.000974956
TNIK	460.736	0.946844	0.116234	8.14603	3.76063e-16	1.18611e-14
RUNX1T1	111.25	0.94599	0.110652	8.54921	1.23931e-17	5.02674e-16
ADAMTS6	129.278	0.945414	0.109761	8.61337	7.09448e-18	3.01199e-16
C20orf85	3.60818	0.943754	0.367946	2.56492	0.0103199	0.0260179
RNF180	61.8778	0.94335	0.0996226	9.46924	2.81898e-21	2.15918e-19
CHRM4	13.2351	0.943194	0.132541	7.11627	1.10889e-12	1.93827e-11
CABS1	0.416565	0.942938	0.389256	2.42241	0.015418	0.0369073
ATP10A	336.227	0.941714	0.100574	9.36343	7.71882e-21	5.55214e-19
AMZ1	63.2164	0.941576	0.139661	6.74184	1.56391e-11	2.2752e-10
SPOCK3	94.8258	0.940539	0.214954	4.37554	1.2113e-05	6.05846e-05
TMEM119	765.893	0.940529	0.134326	7.00182	2.52656e-12	4.17712e-11
AC134669.1	1.94762	0.940456	0.147708	6.36701	1.92747e-10	2.33451e-09
CXXC4	32.9494	0.940372	0.146426	6.42216	1.34357e-10	1.66667e-09
SHANK1	41.9376	0.940265	0.127453	7.37732	1.61513e-13	3.24103e-12
AC012531.1	8.82245	0.940233	0.154739	6.07626	1.23015e-09	1.30256e-08
IQGAP2	474.092	0.939844	0.108949	8.62649	6.32631e-18	2.70597e-16
AC026355.3	0.795274	0.939815	0.239104	3.93058	8.47427e-05	0.000355551
CSDC2	77.1419	0.939763	0.172293	5.45445	4.91256e-08	3.87129e-07
FAM13C	91.3824	0.939189	0.127188	7.38426	1.53298e-13	3.0964e-12
NCAM2	54.4253	0.938142	0.168809	5.55743	2.73778e-08	2.27162e-07
PAGE2	13.2772	0.937783	0.496776	1.88774	0.0590611	0.116718
TMEM150C	368.44	0.937563	0.123886	7.56794	3.79188e-14	8.592e-13
PXDN	7133.34	0.93745	0.109951	8.52609	1.51382e-17	6.07245e-16
FAM218A	8.36877	0.937304	0.165855	5.65135	1.5919e-08	1.38342e-07
PEG3	78.073	0.936958	0.160221	5.84792	4.97752e-09	4.74758e-08
CTD-2297D10.2	0.783069	0.936612	0.297827	3.14482	0.00166187	0.00517416
PRAMEF20	0.788003	0.936352	0.367512	2.54782	0.01084	0.0271649
AC007368.1	0.575576	0.935717	0.433362	2.1592	0.0308344	0.0670962
PIGR	2118.98	0.935712	0.272349	3.43572	0.00059099	0.00204938
LMOD2	428.542	0.935688	0.318482	2.93796	0.00330384	0.00953528
HMGN1P13	1.14362	0.935483	0.193028	4.84637	1.25743e-06	7.67293e-06
BMPER	49.6118	0.935298	0.139383	6.71027	1.94271e-11	2.78576e-10
LINC02881	1.14386	0.935256	0.214503	4.36012	1.29993e-05	6.45253e-05
VSTM4	833.676	0.934965	0.11378	8.2173	2.0813e-16	6.80043e-15
SPATA20P1	13.5565	0.934165	0.124093	7.52793	5.15501e-14	1.13652e-12
NF1P10	0.257022	0.934157	0.863089	1.08234	0.2791	0.408657
ZNF521	381.821	0.933875	0.117072	7.97695	1.49999e-15	4.28367e-14
MGAM	37.561	0.932138	0.143514	6.49512	8.29653e-11	1.06964e-09
NKILA	152.954	0.932032	0.117322	7.9442	1.95448e-15	5.48529e-14
KLHL30	168.496	0.931715	0.1838	5.06916	3.99565e-07	2.66953e-06
STK33	36.725	0.931521	0.167955	5.54627	2.91833e-08	2.41142e-07
AC025263.3	0.585271	0.930993	0.406204	2.29194	0.0219093	0.0499868
ANGPT1	133.417	0.930699	0.118378	7.86207	3.77851e-15	1.01351e-13
PYGO1	221.125	0.93039	0.129124	7.20541	5.78702e-13	1.06019e-11
AC091179.1	0.687071	0.929769	0.429283	2.16587	0.0303214	0.0661248
HYDIN2	9.79632	0.929707	0.15902	5.84649	5.02049e-09	4.78286e-08
AL158166.2	3.08103	0.929654	0.148218	6.2722	3.55987e-10	4.09815e-09
AL683807.2	0.822913	0.92953	0.247637	3.7536	0.000174312	0.00068507
HMGCS2	21.7289	0.929343	0.275649	3.37148	0.000747666	0.00252844
EMILIN1	3211.35	0.929272	0.119166	7.79815	6.28201e-15	1.61775e-13
ADIPOQ	9.30413	0.929064	0.398223	2.33303	0.0196468	0.0455339
MPDZ	476.298	0.9288	0.0986993	9.41041	4.94228e-21	3.67391e-19
SHANK2	1046.71	0.928204	0.162526	5.71111	1.12243e-08	1.00181e-07
FLNC	5205.22	0.928076	0.182653	5.0811	3.75252e-07	2.52057e-06
FGF7	191.196	0.927654	0.150684	6.15627	7.44762e-10	8.13805e-09
AC090559.1	39.3964	0.926775	0.10924	8.48384	2.1789e-17	8.51817e-16
SORBS1	534.157	0.926579	0.115421	8.02783	9.92114e-16	2.90253e-14
PRR23B	0.556253	0.926273	0.455315	2.03436	0.0419155	0.0872802
CCBE1	183.654	0.926221	0.163032	5.68122	1.33739e-08	1.17837e-07
MYOG	345.717	0.92548	0.318828	2.90276	0.00369895	0.010532
AC091544.2	0.777008	0.925355	0.272116	3.40059	0.000672415	0.00230042
PADI2	1108.03	0.925053	0.165735	5.58154	2.38402e-08	2.00556e-07
MYO18B	444.735	0.924755	0.224978	4.11042	3.94936e-05	0.000177528
AC090735.1	1.56397	0.924516	0.485916	1.90262	0.0570896	0.113495
CALHM5	441.045	0.924514	0.102852	8.98882	2.49903e-19	1.35978e-17
APOD	939.1	0.924237	0.154038	6.00006	1.97247e-09	2.01237e-08
CR1	66.4418	0.924192	0.15566	5.93726	2.89823e-09	2.88188e-08
KCNA1	9.36186	0.923891	0.207711	4.44795	8.66919e-06	4.45238e-05
SLC1A7	19.828	0.923445	0.165937	5.56505	2.62077e-08	2.18468e-07
PAPPA2	42.099	0.923023	0.177963	5.18659	2.1418e-07	1.50223e-06
TNNI1	3832.97	0.922567	0.211566	4.36066	1.29673e-05	6.43748e-05
TCEAL5	4.132	0.922567	0.211709	4.35771	1.31433e-05	6.51833e-05
CTSK	5190.44	0.922534	0.112724	8.184	2.74567e-16	8.87693e-15
ELN	1649.29	0.922373	0.155666	5.92532	3.11689e-09	3.08091e-08
AP001636.3	4.95523	0.92123	0.17907	5.14454	2.68179e-07	1.84576e-06
CEP170P1	8.98936	0.920949	0.113124	8.14106	3.91821e-16	1.22806e-14
IRS4	5.20997	0.92092	0.309743	2.97317	0.00294739	0.00860813
SLC8A1	351.83	0.920774	0.0934052	9.85784	6.33987e-23	7.04307e-21
COL12A1	20932.8	0.92052	0.112665	8.17043	3.07286e-16	9.8709e-15
AC245047.8	0.848865	0.919955	0.361955	2.54163	0.0110338	0.027583
LRFN5	26.3117	0.918573	0.164903	5.57039	2.54168e-08	2.12478e-07
C9orf129	1.0983	0.9185	0.202171	4.54317	5.54139e-06	2.97034e-05
ANGPTL5	2.23486	0.918267	0.239037	3.84152	0.000122273	0.000495046
ANK2	278.025	0.918041	0.132667	6.9199	4.51952e-12	7.19829e-11
AC099560.1	1.49305	0.917911	0.188146	4.87871	1.06783e-06	6.58226e-06
FSD2	10.9668	0.917506	0.17465	5.2534	1.49314e-07	1.07828e-06
AL109924.1	5.57565	0.917269	0.19133	4.79417	1.63348e-06	9.7214e-06
RBM46	3.90632	0.917182	0.237302	3.86504	0.000111072	0.000454204
CPZ	44.4469	0.916923	0.126914	7.22476	5.01988e-13	9.28156e-12
AC139795.1	17.8637	0.916588	0.133622	6.85958	6.90641e-12	1.06603e-10
PCOLCE	3705.95	0.916118	0.113473	8.07348	6.83201e-16	2.06681e-14
DMBT1	902.17	0.914359	0.278653	3.28136	0.00103309	0.00337469
HAND2	44.5563	0.913865	0.182637	5.00373	5.62325e-07	3.64905e-06
PCDH10	51.6485	0.913821	0.213123	4.28776	1.80483e-05	8.68391e-05
C6orf58	26.9559	0.913803	0.22707	4.02433	5.71374e-05	0.000248542
KCNE4	304.307	0.913441	0.107155	8.52452	1.53449e-17	6.14304e-16
ABCA6	114.086	0.913139	0.11269	8.10314	5.35592e-16	1.64389e-14
FMO6P	19.5292	0.912943	0.253768	3.59755	0.000321231	0.00118899
SHROOM4	350.655	0.912915	0.0975296	9.36039	7.94434e-21	5.70409e-19
LINC01500	0.904626	0.912219	0.273617	3.33393	0.000856281	0.00285448
CHSY3	202.228	0.911859	0.0990774	9.20351	3.46447e-20	2.14813e-18
AC022467.1	2.94027	0.911434	0.169414	5.37991	7.4522e-08	5.67687e-07
AL158211.5	16.2307	0.910564	0.117063	7.77841	7.34444e-15	1.87206e-13
MRC1	1050.55	0.910547	0.131924	6.90207	5.12494e-12	8.10767e-11
ANTXR2	2062.96	0.909861	0.102694	8.85993	8.00663e-19	3.96789e-17
CNIH3-AS1	2.78972	0.909845	0.34205	2.65998	0.00781463	0.0203926
AC010624.2	0.97773	0.909438	0.252964	3.59513	0.000324231	0.00119887
CHRM1	10.4429	0.90919	0.245232	3.70747	0.000209337	0.000807642
COL14A1	1625.64	0.909	0.122737	7.4061	1.30072e-13	2.66086e-12
ELFN2	124.418	0.908952	0.190273	4.7771	1.77844e-06	1.04889e-05
CYP2F1	11.8819	0.90887	0.258906	3.51043	0.000447381	0.00159965
LINC02587	1.98034	0.908809	0.22586	4.02378	5.72713e-05	0.000248981
CX3CR1	87.7983	0.908329	0.128082	7.0918	1.32382e-12	2.28896e-11
AL133467.2	5.53433	0.908255	0.343574	2.64355	0.00820419	0.0212768
PURG	6.38045	0.907891	0.152021	5.97216	2.34139e-09	2.36403e-08
MATN3	205.481	0.907849	0.136062	6.67233	2.51778e-11	3.53559e-10
ARHGAP20	89.4384	0.907757	0.122333	7.42035	1.16808e-13	2.40784e-12
AC122719.1	0.522203	0.907719	0.244277	3.71594	0.00020245	0.000782959
CACNA1C	322.344	0.907161	0.0997882	9.09086	9.82623e-20	5.68712e-18
AGMO	22.8105	0.906871	0.185992	4.87585	1.08341e-06	6.67626e-06
ARHGAP28	358.949	0.906827	0.122768	7.38651	1.5073e-13	3.04914e-12
LINC02463	0.717888	0.906627	0.271368	3.34096	0.000834904	0.00279067
AC090125.1	3.82341	0.906537	0.227457	3.98554	6.73275e-05	0.000288228
AP000695.1	66.1139	0.905921	0.111359	8.13514	4.11451e-16	1.28255e-14
TCIM	1116.11	0.905675	0.150686	6.01033	1.85141e-09	1.90098e-08
MMP7	2469.93	0.905262	0.168432	5.37464	7.67351e-08	5.83213e-07
LINC00547	0.801542	0.905053	0.251704	3.5957	0.000323525	0.00119648
LINC01345	0.511499	0.904986	0.380765	2.37675	0.0174657	0.0410789
DIRC3-AS1	0.926569	0.904951	0.255359	3.54384	0.000394341	0.00142917
APOBEC2	191.653	0.904733	0.255216	3.54496	0.000392666	0.00142362
ZNF366	80.675	0.904468	0.119747	7.55317	4.24793e-14	9.53038e-13
LINC01747	3.43833	0.90421	0.169501	5.33455	9.57795e-08	7.15582e-07
CLIP3	471.149	0.903987	0.1028	8.79367	1.44748e-18	6.92455e-17
AL157402.2	0.415017	0.903935	0.366567	2.46594	0.0136652	0.0331683
ADRA2A	281.897	0.903928	0.158204	5.71369	1.1055e-08	9.89087e-08
AC233976.1	0.753111	0.903752	0.315539	2.86415	0.00418127	0.0117192
TNS3	4179.22	0.903481	0.0809454	11.1616	6.2841e-29	3.22205e-26
TRAV24	4.05054	0.903254	0.189991	4.75418	1.9925e-06	1.16313e-05
LINC00237	2.20438	0.902633	0.270239	3.34013	0.000837407	0.00279763
SLC4A4	45.0994	0.902622	0.162267	5.56258	2.65811e-08	2.2124e-07
PARD3B	344.742	0.902294	0.111012	8.12792	4.3672e-16	1.35709e-14
CAPN13	137.095	0.901998	0.236192	3.81892	0.000134037	0.000538858
BHMT2	37.1633	0.901437	0.114221	7.89205	2.97263e-15	8.10944e-14
SLC7A2	889.44	0.900501	0.153956	5.84908	4.94313e-09	4.72041e-08
AL117382.2	0.50377	0.90031	0.391439	2.3	0.0214482	0.0491198
SLC14A2	6.35641	0.898883	0.128874	6.97491	3.06076e-12	4.9861e-11
CAPSL	5.18452	0.898109	0.212725	4.22192	2.4223e-05	0.000113424
AWAT2	1.07667	0.897126	0.23915	3.7513	0.000175917	0.000690698
AC010931.1	8.61088	0.896469	0.159028	5.63718	1.72856e-08	1.4902e-07
COL6A2	47344.6	0.895991	0.111254	8.05353	8.04388e-16	2.39716e-14
HTR1B	7.95898	0.895537	0.141315	6.33717	2.3402e-10	2.7863e-09
RARB	290.122	0.895268	0.136277	6.5695	5.04858e-11	6.73026e-10
MIR7152	0.631289	0.894965	0.268118	3.33795	0.000843999	0.00281753
CFAP91	27.7181	0.894867	0.197823	4.52356	6.08073e-06	3.22829e-05
RGS4	523.807	0.894491	0.132731	6.73913	1.59341e-11	2.31559e-10
TAF11L12	0.701226	0.89385	0.46155	1.93663	0.0527911	0.10634
RNF182	31.1999	0.893334	0.141373	6.319	2.63263e-10	3.11132e-09
GABRA5	8.85703	0.893139	0.343692	2.59866	0.00935871	0.0238823
AXIN2	242.288	0.893042	0.103105	8.66146	4.65776e-18	2.03805e-16
AC148477.3	2.15695	0.89298	0.272706	3.27452	0.00105843	0.00344761
AC027288.3	9.7063	0.892616	0.130361	6.84729	7.52637e-12	1.15592e-10
RCAN2	422.698	0.892047	0.106225	8.39775	4.55125e-17	1.66989e-15
CHRNA7	23.1098	0.890601	0.156037	5.70764	1.1455e-08	1.02168e-07
NAIP	29.3683	0.890368	0.114723	7.76104	8.42335e-15	2.12539e-13
LPL	410.113	0.890234	0.137864	6.45732	1.06573e-10	1.3475e-09
NTM	550.744	0.889983	0.109751	8.10913	5.09821e-16	1.56961e-14
ADAMTSL1	168.354	0.889803	0.12374	7.19091	6.43632e-13	1.16844e-11
FRMPD4	6.55308	0.889479	0.182487	4.87421	1.09247e-06	6.72894e-06
IGLVIV-59	0.26118	0.88941	0.811633	1.09583	0.273155	0.402249
ACBD7	29.0328	0.88897	0.167067	5.32104	1.03177e-07	7.66413e-07
ZFPM2	179.689	0.888822	0.10657	8.34024	7.4138e-17	2.60316e-15
CLMAT3	2.84066	0.888679	0.159495	5.57182	2.52099e-08	2.10925e-07
PDGFRA	1410.1	0.888593	0.115356	7.70307	1.3284e-14	3.25532e-13
SNRPCP16	0.585629	0.888558	0.275492	3.22535	0.00125819	0.00403067
PHF2P2	4.02058	0.888452	0.329622	2.69536	0.00703121	0.0185659
KC877982.1	50.1051	0.888042	0.321824	2.7594	0.00579072	0.0156457
PDLIM3	3044.78	0.888013	0.17633	5.03607	4.75181e-07	3.13803e-06
PRKG1	444.724	0.888011	0.0983918	9.02525	1.79279e-19	9.9582e-18
SORBS2	443.49	0.887785	0.12628	7.03027	2.06129e-12	3.46084e-11
STARD4-AS1	89.345	0.887637	0.0963055	9.21689	3.05847e-20	1.9354e-18
CST2	16.4932	0.886554	0.199386	4.44642	8.73121e-06	4.48135e-05
TRIM53CP	0.853478	0.885925	0.432399	2.04886	0.0404757	0.084782
AC022034.1	174.87	0.88589	0.138447	6.39875	1.56652e-10	1.92237e-09
GRP	72.6403	0.885752	0.198822	4.45499	8.38965e-06	4.32381e-05
GMNC	1.59961	0.885717	0.288497	3.07011	0.0021398	0.00647172
TGFB2-AS1	23.5524	0.885684	0.129671	6.83026	8.47602e-12	1.29136e-10
SOX5	83.698	0.885336	0.151571	5.84107	5.18654e-09	4.93165e-08
RAI2	207.73	0.885122	0.111993	7.90338	2.71433e-15	7.43521e-14
AC138761.1	0.628629	0.88479	0.374141	2.36485	0.0180372	0.0422258
PLCE1-AS1	1.14309	0.884775	0.189874	4.65979	3.16528e-06	1.77843e-05
TSPAN2	217.941	0.884774	0.128972	6.86018	6.87738e-12	1.06196e-10
CTTNBP2	161.934	0.88452	0.166433	5.31457	1.06911e-07	7.90913e-07
LAMA4	3787.79	0.883419	0.0909709	9.711	2.70664e-22	2.58963e-20
PEBP4	15.6039	0.883369	0.197282	4.4777	7.54531e-06	3.92405e-05
ZNF385D	78.549	0.883013	0.123739	7.13609	9.60255e-13	1.69253e-11
ATP5F1AP1	1.9839	0.882955	0.259614	3.40102	0.000671338	0.00229693
TMEM35A	31.5863	0.882878	0.17059	5.17543	2.27391e-07	1.58903e-06
LINC02701	16.6702	0.882826	0.140458	6.28535	3.27121e-10	3.7921e-09
AC002398.2	2.63245	0.882788	0.278155	3.17373	0.00150492	0.00473498
GLRB	53.439	0.88263	0.134107	6.58154	4.65591e-11	6.23589e-10
PRR18	16.0538	0.882488	0.279387	3.15866	0.00158497	0.00495566
SOX30	63.0286	0.881727	0.188932	4.66689	3.05789e-06	1.72318e-05
ADAMTS3	84.086	0.881597	0.117912	7.47675	7.61814e-14	1.63276e-12
AL683842.1	4.4784	0.881154	0.133969	6.5773	4.79079e-11	6.40796e-10
CELF2-AS1	4.16913	0.880886	0.174375	5.05166	4.37982e-07	2.91015e-06
TRAV10	3.49221	0.880742	0.182886	4.8158	1.46611e-06	8.81692e-06
RGS16	672.32	0.880569	0.100699	8.74458	2.23854e-18	1.03259e-16
GRIA3	103.592	0.880477	0.156436	5.62833	1.81959e-08	1.56295e-07
BEND3P1	40.6027	0.880215	0.1597	5.51167	3.55446e-08	2.88754e-07
ARHGAP31-AS1	7.17779	0.880203	0.152109	5.78668	7.17916e-09	6.67557e-08
PDE1A	62.0108	0.879767	0.0955447	9.20791	3.32536e-20	2.06829e-18
FAM47E-STBD1	0.561823	0.87975	0.251493	3.49811	0.000468574	0.00166575
SCG5	221.372	0.879661	0.125956	6.9839	2.87092e-12	4.6979e-11
KIAA1549L	1014.35	0.879648	0.133172	6.60537	3.96526e-11	5.37386e-10
IGHV1-58	209.151	0.879537	0.255581	3.44133	0.000578867	0.00201187
FBLN5	1039.29	0.879271	0.0985456	8.92248	4.55977e-19	2.37756e-17
CACNA1E	23.5135	0.879244	0.141941	6.19442	5.84992e-10	6.49156e-09
DACH1	69.8574	0.878459	0.138067	6.36257	1.984e-10	2.39803e-09
AC021127.1	0.695914	0.878364	0.240088	3.65851	0.000253685	0.000961304
AC022034.4	3.20537	0.877871	0.164617	5.33281	9.67056e-08	7.21423e-07
ELOVL2	80.9044	0.877709	0.138295	6.34665	2.20053e-10	2.63254e-09
AL136084.2	11.2579	0.877666	0.126445	6.94107	3.89144e-12	6.2452e-11
IGDCC4	162.023	0.877498	0.117053	7.4966	6.54963e-14	1.41589e-12
KIF26B	1488.54	0.877481	0.101552	8.64069	5.58744e-18	2.40536e-16
PCDHGB5	197.88	0.87746	0.195545	4.48725	7.21498e-06	3.76886e-05
FAM66A	2.19979	0.877337	0.188336	4.65837	3.18727e-06	1.79003e-05
AC093535.2	53.4019	0.877145	0.103946	8.43849	3.21459e-17	1.21056e-15
ARHGAP6	73.1914	0.876987	0.0904615	9.69459	3.17911e-22	2.96369e-20
SERPINA11	16.7045	0.876977	0.218665	4.01059	6.05675e-05	0.000261698
LINC01423	2.07717	0.876701	0.194154	4.5155	6.3168e-06	3.34164e-05
MIR133A1HG	13.111	0.876679	0.240519	3.64495	0.000267448	0.0010084
SPATA31C2	1.4157	0.876548	0.303116	2.89179	0.00383054	0.0108541
ARHGAP29	1026.19	0.876164	0.097937	8.9462	3.67916e-19	1.9463e-17
C4B	146.422	0.876117	0.1406	6.23129	4.62604e-10	5.23512e-09
MIR663AHG	2.13705	0.875554	0.284596	3.07648	0.00209461	0.00635389
DSEL	198.598	0.875368	0.10949	7.99499	1.29586e-15	3.73381e-14
AL355103.1	0.76392	0.875259	0.277557	3.15344	0.00161361	0.0050377
AC107021.1	3.63488	0.875218	0.149525	5.85331	4.81879e-09	4.61379e-08
AOC3	370.613	0.874716	0.102953	8.4963	1.95736e-17	7.7276e-16
AL359979.2	2.99654	0.874623	0.254049	3.44273	0.000575872	0.00200216
MYL4	82.9019	0.874548	0.198941	4.39602	1.10254e-05	5.55896e-05
AL034550.1	3.07386	0.874187	0.146578	5.96397	2.46188e-09	2.47817e-08
FPR3	1058.6	0.873987	0.108013	8.0915	5.89365e-16	1.79927e-14
AC022367.1	0.441844	0.873233	0.514854	1.69608	0.0898712	0.165586
DMD	890.929	0.873061	0.121245	7.20081	5.98573e-13	1.0916e-11
THSD7A	97.9635	0.87277	0.117413	7.43336	1.05875e-13	2.20076e-12
USP12P1	0.926752	0.87261	0.254446	3.42944	0.000604818	0.00209279
AC026358.1	1.28284	0.872383	0.174588	4.99682	5.82846e-07	3.76572e-06
NKX2-4	4.60962	0.872235	0.516075	1.69013	0.0910025	0.167395
AC068700.1	19.1604	0.872198	0.173724	5.0206	5.15116e-07	3.37114e-06
ZNF208	8.88556	0.872087	0.155402	5.61182	2.00206e-08	1.7094e-07
PCDHB17P	9.55559	0.87163	0.220247	3.95752	7.57319e-05	0.000320638
KCNJ5	214.72	0.871201	0.141075	6.17547	6.59675e-10	7.25988e-09
ROBO2	189.134	0.870879	0.184208	4.7277	2.27074e-06	1.31196e-05
AP000851.2	5.14197	0.870672	0.239959	3.62843	0.000285155	0.00106751
SEC24AP1	0.557391	0.870445	0.255163	3.41133	0.000646476	0.00222137
CCDC170	57.6333	0.869943	0.109025	7.97928	1.47187e-15	4.21062e-14
LHX8	73.3178	0.869862	0.147994	5.87768	4.16051e-09	4.02009e-08
NMRK2	112.182	0.869855	0.32305	2.69264	0.00708893	0.0186998
SPP1	12523.1	0.869603	0.176657	4.92255	8.54221e-07	5.35049e-06
LHFPL1	10.5903	0.869535	0.20724	4.19579	2.71923e-05	0.00012619
ACTA2	4770.94	0.869224	0.105643	8.2279	1.90521e-16	6.26604e-15
SNTB1	567.32	0.86888	0.0827757	10.4968	8.93559e-26	1.90086e-23
RN7SL417P	1.42777	0.868824	0.200657	4.3299	1.49177e-05	7.33201e-05
LINC00862	5.65756	0.868518	0.159072	5.4599	4.76392e-08	3.772e-07
COL22A1	1371.11	0.867742	0.18638	4.65578	3.22762e-06	1.81041e-05
AP001094.3	0.487428	0.867683	0.36429	2.38185	0.0172261	0.0406205
GPC4	1500.66	0.867446	0.147561	5.87858	4.1381e-09	4.00037e-08
LINC02484	1.3604	0.867227	0.731025	1.18632	0.235497	0.359187
MRAS	770.289	0.867079	0.0953963	9.08923	9.97459e-20	5.75633e-18
NCOR1P1	0.300931	0.867025	0.654006	1.32571	0.184934	0.296959
GPC3	1504.7	0.866967	0.213676	4.05739	4.96238e-05	0.000218473
LINC02571	0.344585	0.866705	0.5188	1.6706	0.0948014	0.172928
AC087457.1	1.80947	0.866162	0.274876	3.1511	0.00162654	0.00507492
AC009093.1	39.979	0.865027	0.114823	7.53357	4.93707e-14	1.09315e-12
GOLGA8IP	1.03743	0.864979	0.20966	4.12563	3.69726e-05	0.000167079
DUSP26	184.979	0.864973	0.228608	3.78365	0.000154544	0.000614199
AL133467.4	4.14215	0.864771	0.368851	2.3445	0.0190527	0.0442984
AC087482.1	0.616767	0.864148	0.311896	2.77063	0.00559483	0.0151687
CLVS2	1.46503	0.864023	0.272784	3.16743	0.00153793	0.00482479
SH3BP5	313.896	0.863977	0.101327	8.52666	1.5063e-17	6.04835e-16
CA3	286.308	0.863568	0.229887	3.75649	0.000172311	0.000677938
EVC	1325.17	0.863372	0.0755365	11.4299	2.96589e-30	2.3723e-27
AL512785.1	10.5579	0.863108	0.201296	4.28776	1.80481e-05	8.68391e-05
GOLGA6L7	24.3631	0.863019	0.319479	2.70133	0.00690628	0.018271
PPDPFL	8.935	0.862817	0.350472	2.46187	0.0138215	0.0334928
ADGRG2	42.5112	0.862645	0.128094	6.73448	1.64516e-11	2.38907e-10
TRBV24-1	5.14578	0.861553	0.177574	4.8518	1.22348e-06	7.4852e-06
LINC00702	115.729	0.861128	0.146694	5.87025	4.35136e-09	4.19133e-08
SYNDIG1	161.806	0.8611	0.167434	5.14294	2.70475e-07	1.85989e-06
SMIM31	5.82395	0.861087	0.316502	2.72064	0.00651555	0.017359
SYTL2	462.075	0.861038	0.0945056	9.11097	8.16501e-20	4.76705e-18
SYNC	197.818	0.86088	0.114324	7.53015	5.06817e-14	1.11922e-12
PLPPR4	182.236	0.860529	0.103495	8.3147	9.19848e-17	3.18231e-15
ZNF704	673.41	0.860498	0.116255	7.40179	1.34363e-13	2.73882e-12
AL713866.1	0.553511	0.860025	0.372086	2.31136	0.0208129	0.0478759
LINC02301	3.86603	0.859982	0.376507	2.2841	0.0223654	0.0508854
KLF2P4	5.45244	0.858905	0.368139	2.3331	0.0196429	0.0455302
IRAK3	597.55	0.858551	0.102309	8.39171	4.79109e-17	1.74191e-15
AC104083.1	364.955	0.85852	0.0925263	9.27866	1.71622e-20	1.16137e-18
KCNAB1-AS2	0.849034	0.858152	0.287947	2.98025	0.00288017	0.00843427
PRL	1.21618	0.858062	0.239164	3.58775	0.000333544	0.00122933
CTSLP8	0.628359	0.857842	0.540052	1.58844	0.112186	0.19834
ISL1	58.6961	0.857742	0.241364	3.55374	0.0003798	0.00138057
C4A	127.085	0.857018	0.132442	6.47087	9.74413e-11	1.24226e-09
PHC1P1	19.3944	0.856965	0.103371	8.29017	1.13085e-16	3.85887e-15
ZSWIM5P2	0.592766	0.856756	0.220013	3.89412	9.85571e-05	0.000407822
C2orf69P1	0.552511	0.856659	0.627201	1.36585	0.171987	0.280072
LINC02408	8.15716	0.856427	0.123221	6.95032	3.64459e-12	5.87971e-11
MIR4635	3.41859	0.856321	0.153522	5.57785	2.43505e-08	2.04375e-07
GLYATL1P1	1.24566	0.856136	0.193082	4.43406	9.24736e-06	4.72686e-05
GGTA2P	1.58195	0.856129	0.163809	5.22638	1.72863e-07	1.2332e-06
DPT	750.348	0.855844	0.145279	5.89103	3.83796e-09	3.73913e-08
ALK	15.4853	0.855656	0.148254	5.77156	7.854e-09	7.24078e-08
CEACAMP11	0.662196	0.855359	0.288188	2.96806	0.0029969	0.00874279
AGT	242.897	0.854905	0.166397	5.13773	2.7808e-07	1.90923e-06
FNDC5	76.5253	0.854902	0.152494	5.60612	2.06908e-08	1.75949e-07
PCDHGA4	61.3195	0.854869	0.129297	6.61166	3.80021e-11	5.16068e-10
ADRA1B	29.6899	0.854512	0.169355	5.04569	4.51884e-07	2.99556e-06
GABRB2	20.4643	0.854466	0.216201	3.95219	7.74391e-05	0.000327311
F2R	2698.12	0.854109	0.0821023	10.403	2.40264e-25	4.61966e-23
PRKAG3	70.8574	0.854083	0.239977	3.55902	0.000372238	0.0013552
PSG6	5.8155	0.853903	0.258859	3.29872	0.00097127	0.00319257
TAFA5	234.48	0.853833	0.143102	5.96661	2.42234e-09	2.44145e-08
LINC02345	39.0415	0.853572	0.149385	5.71392	1.10402e-08	9.87989e-08
ARHGEF40	1502.57	0.853533	0.0838717	10.1766	2.52092e-24	3.84806e-22
MYL1	2099.25	0.853196	0.350164	2.43656	0.0148277	0.035648
PCDH20	0.901179	0.853118	0.308393	2.76633	0.00566911	0.0153472
STARD13	760.97	0.852974	0.0804822	10.5983	3.03449e-26	7.39989e-24
AL162457.1	3.07211	0.852696	0.242752	3.51262	0.000443713	0.00158872
VASH2	134.191	0.852566	0.124711	6.83636	8.12324e-12	1.24187e-10
LINC00398	1.69481	0.852506	0.156672	5.44134	5.28809e-08	4.14192e-07
TCF21	3.83335	0.852219	0.259931	3.27863	0.00104311	0.00340409
UBD	581.262	0.851548	0.177104	4.80817	1.52315e-06	9.12419e-06
TBXT	2.7333	0.851345	0.255971	3.32595	0.000881184	0.00292944
AC110597.1	5.82859	0.851201	0.126826	6.71157	1.92539e-11	2.76488e-10
KRT36	17.0494	0.850875	0.207979	4.09116	4.29225e-05	0.000191478
SSX5	0.589889	0.850645	0.299648	2.83881	0.00452822	0.0125771
CCDC85A	13.347	0.850496	0.157888	5.3867	7.17611e-08	5.48222e-07
AC006518.1	0.473926	0.850237	0.236389	3.59676	0.000322201	0.00119224
CHI3L1	3747.81	0.85021	0.15513	5.48063	4.23824e-08	3.39271e-07
TENM3	1607.9	0.849965	0.12595	6.74843	1.49457e-11	2.18147e-10
DLC1	873.177	0.849716	0.0881658	9.6377	5.54162e-22	4.9141e-20
GACAT3	0.590379	0.849324	0.397018	2.13926	0.0324148	0.070089
ZBTB10	593.992	0.84928	0.10552	8.04852	8.38003e-16	2.48438e-14
LINC02600	32.0317	0.849207	0.192398	4.4138	1.01572e-05	5.15178e-05
SCHLAP1	4.49081	0.849082	0.37187	2.28328	0.022414	0.0509753
MYRIP	26.2175	0.849077	0.142116	5.97454	2.30736e-09	2.33254e-08
LINC01050	10.1624	0.848882	0.175849	4.82734	1.3837e-06	8.3618e-06
TEX37	1.11686	0.848728	0.265492	3.19681	0.00138955	0.00440596
AP001471.1	2.44476	0.848649	0.142533	5.95407	2.61551e-09	2.61898e-08
TBX15	299.782	0.848572	0.137685	6.16315	7.13122e-10	7.81795e-09
MTND1P23	81.4	0.848527	0.210187	4.03702	5.41347e-05	0.000236407
AC107926.1	1.21341	0.848073	0.306162	2.77001	0.00560543	0.0151923
MSR1	794.461	0.848061	0.116691	7.26759	3.65961e-13	6.96614e-12
AP004782.1	2.74337	0.847779	0.218132	3.88655	0.000101678	0.000419435
AXL	3041.98	0.847602	0.0984256	8.6116	7.2048e-18	3.05558e-16
AMTN	1596.91	0.847578	0.236526	3.58345	0.000339086	0.00124768
FRAS1	712.562	0.846828	0.148248	5.71224	1.11499e-08	9.9691e-08
PPEF1	59.7367	0.846705	0.124386	6.80707	9.9606e-12	1.50039e-10
LINC00552	1.97989	0.846562	0.307374	2.75417	0.00588411	0.0158745
GPR12	2.70062	0.845744	0.274156	3.0849	0.00203622	0.00619699
CCR1	440.534	0.845288	0.110226	7.66871	1.73738e-14	4.16816e-13
GDF10	31.6182	0.845201	0.180082	4.69343	2.68666e-06	1.52842e-05
AC112715.1	3.23575	0.844908	0.185421	4.5567	5.1964e-06	2.80118e-05
TNFSF11	76.0053	0.844651	0.132947	6.35328	2.10767e-10	2.53282e-09
RAB42	181.049	0.844526	0.123871	6.81777	9.24669e-12	1.4013e-10
TNXB	496.077	0.844239	0.149397	5.65096	1.59553e-08	1.38627e-07
ATP2A1	569.112	0.843983	0.2005	4.20939	2.56066e-05	0.000119288
MYBPC2	1556.56	0.843368	0.256044	3.29385	0.000988264	0.00324177
SLC40A1	2212.58	0.842864	0.107968	7.80661	5.87471e-15	1.51775e-13
CLUL1	10.7861	0.84241	0.170417	4.94322	7.68422e-07	4.85413e-06
TRAPPC13P1	0.907158	0.842381	0.238861	3.52666	0.000420834	0.00151612
TGFB3	2141.25	0.841564	0.0996705	8.44346	3.08075e-17	1.16344e-15
CALD1	12318.3	0.841524	0.0789249	10.6623	1.52718e-26	4.0005e-24
CLDN10	208.216	0.84113	0.25433	3.30723	0.000942219	0.00310755
KLHL30-AS1	6.58249	0.84076	0.212261	3.96097	7.46469e-05	0.000316581
IBSP	94.6679	0.84054	0.164551	5.10807	3.25466e-07	2.21104e-06
AC245297.1	188.716	0.840148	0.177105	4.74378	2.09763e-06	1.22023e-05
HTRA3	3517.08	0.840029	0.118471	7.09058	1.33554e-12	2.30622e-11
AP000892.4	89.2724	0.838835	0.108079	7.76129	8.40712e-15	2.12264e-13
HHATL	96.8392	0.838368	0.298717	2.80656	0.00500736	0.0137552
COL8A2	1932.79	0.838331	0.10838	7.7351	1.03323e-14	2.5794e-13
FBLN7	275.184	0.838102	0.109962	7.62177	2.50228e-14	5.84884e-13
APOBEC4	1.08917	0.837648	0.363687	2.30321	0.0212671	0.0487646
FOXI2	9.48054	0.837457	0.238987	3.5042	0.000457985	0.00163275
SIAH3	3.85356	0.837179	0.199601	4.19426	2.73764e-05	0.000126926
MINAR1	68.579	0.836947	0.0973055	8.60124	7.88627e-18	3.30257e-16
AC099786.1	5.3624	0.836796	0.188944	4.4288	9.47575e-06	4.83187e-05
AC099786.3	6.98179	0.836743	0.194514	4.30171	1.69484e-05	8.21955e-05
PCDHA4	16.9875	0.836403	0.210754	3.96863	7.2287e-05	0.00030778
AC093797.1	3.93025	0.836277	0.167201	5.00162	5.68516e-07	3.68535e-06
EDNRA	1176.09	0.836159	0.0983671	8.5004	1.88946e-17	7.47431e-16
AL160191.1	1.23327	0.836025	0.278874	2.99786	0.00271883	0.0080146
SGIP1	199.553	0.835271	0.0999118	8.36008	6.26743e-17	2.22408e-15
MIR133B	0.801411	0.835102	0.396642	2.10543	0.035254	0.0752654
AC126177.3	2.36712	0.835001	0.262784	3.17752	0.00148539	0.00467943
GEM	1102.66	0.834766	0.1121	7.44662	9.57587e-14	2.00612e-12
AC104260.2	4.12124	0.834134	0.142745	5.8435	5.1114e-09	4.86367e-08
FRMD7	4.0055	0.834104	0.210608	3.96045	7.4809e-05	0.000317201
AC108865.1	6.34835	0.833978	0.214571	3.88673	0.000101603	0.000419169
FHOD3	959.946	0.833951	0.115055	7.24826	4.22154e-13	7.9413e-12
VEPH1	57.1163	0.833782	0.142697	5.84301	5.12645e-09	4.87683e-08
ATRNL1	61.2235	0.833725	0.192424	4.33275	1.4726e-05	7.244e-05
ECEL1P2	1.24502	0.833541	0.353525	2.3578	0.0183838	0.0429327
CYBB	2023.44	0.83328	0.11888	7.00943	2.39283e-12	3.96916e-11
AL008638.1	0.398821	0.83312	0.328241	2.53813	0.0111446	0.0278252
FGF2	274.256	0.832739	0.137201	6.0695	1.28308e-09	1.35323e-08
GPR34	171.686	0.832512	0.103482	8.04499	8.62494e-16	2.54942e-14
C6	6.73493	0.832327	0.289875	2.87133	0.00408743	0.0114939
GLP1R	6.61514	0.832309	0.145537	5.71889	1.0722e-08	9.62529e-08
AL121578.1	1.92331	0.832289	0.402455	2.06803	0.0386373	0.0814775
AC026310.2	5.40164	0.831925	0.198466	4.19177	2.76788e-05	0.000128194
DNM1P47	3.38451	0.831863	0.168082	4.94916	7.45342e-07	4.72026e-06
AC021106.2	0.852722	0.831854	0.183392	4.53594	5.73465e-06	3.06326e-05
GPR141	32.8156	0.831734	0.133998	6.20705	5.3988e-10	6.02724e-09
ST6GALNAC5	86.9658	0.830883	0.118362	7.01984	2.22127e-12	3.70765e-11
CLMP	1520.09	0.830846	0.116685	7.1204	1.07617e-12	1.88375e-11
DCC	20.3275	0.830634	0.174283	4.766	1.87919e-06	1.10262e-05
ESRRG	38.4827	0.830446	0.189917	4.37269	1.22726e-05	6.12755e-05
TDGF1	3.25133	0.830436	0.199747	4.15744	3.21831e-05	0.000147451
MLPH	361.696	0.830368	0.136052	6.1033	1.03898e-09	1.11459e-08
CD163	1921.81	0.829193	0.126927	6.53283	6.45394e-11	8.44885e-10
SLIT3	1261.31	0.829091	0.124847	6.64088	3.1181e-11	4.30453e-10
FERMT2	1170.38	0.829063	0.0962774	8.61119	7.23056e-18	3.06002e-16
NTN4	818.939	0.829035	0.0873402	9.49203	2.26585e-21	1.763e-19
COL15A1	3420.57	0.828871	0.103812	7.98432	1.41294e-15	4.04784e-14
AC129507.1	19.9508	0.827798	0.181215	4.56804	4.92301e-06	2.66567e-05
CPE	2688.81	0.827371	0.109723	7.54057	4.67912e-14	1.04194e-12
HOXB-AS2	4.35592	0.827209	0.220902	3.74468	0.00018062	0.000707221
SLC41A2	329.44	0.827135	0.0859831	9.61973	6.60016e-22	5.77593e-20
SLCO2B1	1643.54	0.827056	0.108797	7.60183	2.9197e-14	6.73401e-13
ART5	16.5536	0.827034	0.17909	4.61799	3.87472e-06	2.13681e-05
PPM1H	327.491	0.826986	0.136205	6.07162	1.26625e-09	1.33689e-08
WFDC6	0.691121	0.826921	0.395276	2.09201	0.036438	0.0774234
AC007091.1	0.299334	0.826362	0.489823	1.68706	0.0915915	0.16826
TICAM2	10.6344	0.826261	0.0976964	8.45743	2.73326e-17	1.04604e-15
NLGN1	33.9146	0.826111	0.190036	4.34712	1.37936e-05	6.81889e-05
AC092376.2	24.8671	0.826006	0.110128	7.50043	6.36109e-14	1.37736e-12
H1-9P	3.80886	0.82578	0.186968	4.41669	1.00224e-05	5.08856e-05
ANAPC1P4	29.6968	0.825763	0.0979553	8.43	3.4567e-17	1.29321e-15
H3Y1	1.125	0.825592	0.46372	1.78037	0.075016	0.142618
FOXO1B	0.498913	0.825376	0.368461	2.24006	0.025087	0.0562171
LINC01936	9.06762	0.825301	0.145759	5.66211	1.49525e-08	1.30652e-07
CD84	548.764	0.825038	0.12264	6.72734	1.72794e-11	2.49659e-10
PDE5A	501.168	0.825027	0.0918864	8.97877	2.73807e-19	1.48379e-17
AC007336.3	1.2142	0.824865	0.190178	4.33732	1.44227e-05	7.10706e-05
ITGAM	725.218	0.824666	0.119517	6.89999	5.20053e-12	8.2175e-11
ENPP5	132.189	0.824556	0.179762	4.58693	4.49821e-06	2.45627e-05
ZNF663P	2.2598	0.823846	0.264677	3.11264	0.00185421	0.00570265
MMP20	8.72687	0.823272	0.234672	3.50818	0.00045119	0.00161197
AC114284.1	6.44269	0.82325	0.13594	6.05597	1.39571e-09	1.46328e-08
AMD1P4	2.02868	0.823181	0.288242	2.85587	0.00429197	0.01199
CHRDL2	114.738	0.822903	0.171456	4.7995	1.59064e-06	9.48904e-06
LINC01048	1.73428	0.822882	0.23921	3.44	0.000581717	0.00202055
LINC02051	0.38342	0.822878	0.311828	2.63889	0.00831784	0.0215325
HJV	88.0229	0.822865	0.324139	2.53862	0.0111292	0.0277903
ROPN1	6.24486	0.822814	0.249793	3.29399	0.00098777	0.00324068
TRPV5	2.11648	0.822624	0.221611	3.71202	0.000205608	0.000794175
AL121749.1	1.05904	0.822552	0.229041	3.59128	0.000329056	0.00121502
FAM228A	7.74613	0.82231	0.140618	5.84781	4.98079e-09	4.74956e-08
PRTG	28.8561	0.822274	0.110375	7.44979	9.34906e-14	1.96271e-12
ZNRF2P2	4.80474	0.821479	0.13084	6.27848	3.41892e-10	3.94839e-09
GRAMD4P8	0.853052	0.821286	0.271569	3.02423	0.00249266	0.00742108
TRBV15	4.02598	0.821171	0.182549	4.49837	6.84766e-06	3.58923e-05
ST8SIA5	21.0181	0.821151	0.160977	5.10103	3.37803e-07	2.28824e-06
NR4A3	484.434	0.821026	0.121494	6.75774	1.40161e-11	2.05705e-10
AC021087.4	9.21047	0.820956	0.216271	3.79595	0.000147077	0.000586912
TNFRSF9	332.956	0.820677	0.105304	7.79343	6.52163e-15	1.67838e-13
ALDH1B1	1399.83	0.820526	0.0807022	10.1673	2.77382e-24	4.10864e-22
IGHV1OR15-1	1.48265	0.820395	0.304675	2.69269	0.0070878	0.018698
AC134312.5	78.1992	0.820302	0.128284	6.39443	1.61144e-10	1.97446e-09
GASK1A	64.5089	0.820278	0.13669	6.00103	1.96068e-09	2.00239e-08
AL133346.1	1.89655	0.819622	0.163371	5.01692	5.25052e-07	3.42496e-06
TMEM132C	10.7496	0.819577	0.191834	4.27232	1.93449e-05	9.24214e-05
ARMC4P1	0.39482	0.819383	0.341234	2.40123	0.01634	0.0388101
AC005281.1	1.45886	0.819019	0.319301	2.56503	0.0103166	0.0260129
WT1-AS	4.68999	0.818291	0.254086	3.22053	0.00127953	0.00409345
PCDHB5	85.2584	0.818224	0.181223	4.51501	6.33134e-06	3.348e-05
HEYL	629.206	0.818211	0.0900107	9.09016	9.88955e-20	5.7155e-18
GPR142	2.36546	0.817928	0.20499	3.99009	6.60482e-05	0.000283297
TRDN	677.034	0.817692	0.29473	2.77438	0.00553073	0.0150092
SALL2	244.18	0.817593	0.127933	6.3908	1.65019e-10	2.017e-09
IGHV1OR15-4	0.785244	0.817485	0.339953	2.4047	0.0161856	0.0384914
MIR1-1HG	22.9135	0.817435	0.370738	2.20488	0.0274622	0.06077
TTPA	3.46424	0.817215	0.250094	3.26764	0.00108449	0.00352333
ZNF853	231.126	0.817115	0.1263	6.46962	9.82517e-11	1.25179e-09
EDA2R	60.58	0.81692	0.118423	6.89834	5.26153e-12	8.30732e-11
LINC02817	0.867655	0.816661	0.19939	4.09579	4.20738e-05	0.000188111
STON1-GTF2A1L	3.48971	0.816623	0.147199	5.54774	2.89387e-08	2.39269e-07
CASS4	99.6668	0.816569	0.105799	7.71811	1.1807e-14	2.92202e-13
ITGA5	11989.6	0.81654	0.0988378	8.26142	1.43955e-16	4.83797e-15
AC015849.5	15.2678	0.816494	0.15069	5.41836	6.0148e-08	4.65911e-07
HSPD1P11	1.53612	0.816468	0.199752	4.0874	4.36232e-05	0.000194149
LINC01612	1.08656	0.816361	0.330374	2.47102	0.0134727	0.0327866
LINC02475	3.81828	0.816256	0.251817	3.24146	0.00118919	0.00382987
TAL2	4.09576	0.815853	0.161514	5.05128	4.38858e-07	2.91519e-06
KEL	41.3019	0.815618	0.20838	3.91408	9.07481e-05	0.000378248
TAFA4	1.48713	0.815145	0.27669	2.94606	0.00321853	0.00931934
PCDHA8	0.9636	0.814721	0.312654	2.60582	0.00916547	0.02344
KLHL6-AS1	1.25866	0.814672	0.247969	3.28538	0.00101844	0.00333202
MICAL2	4248.92	0.814384	0.0940876	8.6556	4.90346e-18	2.13854e-16
SUCNR1	98.5408	0.814208	0.11565	7.04026	1.9188e-12	3.24202e-11
CRISPLD2	2982.59	0.813905	0.0986949	8.24668	1.62862e-16	5.42779e-15
MIR325HG	1.51136	0.813902	0.230107	3.53706	0.00040461	0.00146334
FKBP7	363.782	0.813895	0.0879487	9.25421	2.15828e-20	1.41734e-18
FRMPD2	3.66962	0.813832	0.200533	4.05835	4.94215e-05	0.000217678
LRRC32	1281.86	0.813637	0.0874279	9.30638	1.32269e-20	9.10472e-19
LINC02177	1.83397	0.813565	0.236428	3.44107	0.000579416	0.00201361
BMP3	52.3523	0.813431	0.258667	3.1447	0.00166258	0.00517517
TRPV6	101.809	0.813079	0.18631	4.36413	1.27631e-05	6.34603e-05
AC091551.1	1.38012	0.812938	0.160594	5.06208	4.14701e-07	2.76189e-06
DCN	15554.8	0.812798	0.115813	7.01821	2.24733e-12	3.74646e-11
ZNF660	29.8834	0.812735	0.0946035	8.59096	8.62436e-18	3.58538e-16
LINC02712	0.964788	0.812582	0.244388	3.32496	0.000884308	0.00293885
GRM1	6.44073	0.812577	0.193713	4.19475	2.73167e-05	0.000126708
SCARF2	597.218	0.812365	0.115874	7.01074	2.37062e-12	3.93722e-11
ZNF280B	40.71	0.81186	0.166703	4.8701	1.11539e-06	6.86276e-06
SIGLEC15	35.5755	0.811854	0.144687	5.61109	2.01053e-08	1.7159e-07
SLC16A12	11.2588	0.81087	0.131828	6.15098	7.70071e-10	8.40083e-09
L1TD1	16.3589	0.810673	0.185952	4.35958	1.30313e-05	6.46763e-05
AC073115.1	1.60068	0.810543	0.175744	4.61207	3.98683e-06	2.19561e-05
PRB3	22.41	0.810426	0.178113	4.55008	5.36265e-06	2.88187e-05
SSPN	812.715	0.810254	0.102445	7.90915	2.59147e-15	7.12307e-14
ZBTB16	48.9433	0.810006	0.180961	4.47614	7.60042e-06	3.94963e-05
GPR88	8.67515	0.809937	0.194291	4.16868	3.06363e-05	0.000140799
AP001189.1	7.79616	0.809933	0.122325	6.62117	3.56356e-11	4.87405e-10
ROR2	980.006	0.809857	0.122832	6.59321	4.30427e-11	5.79793e-10
PTX3	184.414	0.809738	0.177384	4.56489	4.99756e-06	2.70384e-05
FAR2P2	4.87639	0.808995	0.218444	3.70345	0.000212687	0.0008193
UNC5D	3.5659	0.808864	0.224692	3.59988	0.000318366	0.0011798
AL133370.1	1.43515	0.808692	0.27005	2.9946	0.00274809	0.00809014
PHLDB1	2291.76	0.808608	0.0806979	10.0202	1.24273e-23	1.55314e-21
AL591222.1	2.69727	0.808431	0.194626	4.15376	3.27052e-05	0.00014962
MMP12	3857.35	0.808239	0.137335	5.88518	3.9761e-09	3.86055e-08
RASSF8	834.022	0.808083	0.0824516	9.8007	1.11809e-22	1.17984e-20
AC079296.1	1.68134	0.80776	0.258328	3.12687	0.00176676	0.00546917
MED15P6	0.416875	0.807701	0.493386	1.63706	0.101618	0.182817
MYLK2	101.194	0.807466	0.173484	4.65441	3.24911e-06	1.82068e-05
ZNF474	70.0135	0.80739	0.146931	5.49504	3.90626e-08	3.14776e-07
ALPK3	806.478	0.80701	0.140305	5.75183	8.82849e-09	8.06116e-08
SNORD116-4	1.22178	0.80679	0.200784	4.01819	5.86466e-05	0.00025425
AC068769.1	1.1013	0.806111	0.274978	2.93155	0.00337276	0.00971422
ITGA1	1953.81	0.806107	0.0765606	10.529	6.35049e-26	1.41885e-23
ETV1	389.477	0.805569	0.120136	6.70549	2.00732e-11	2.86709e-10
SHISAL1	853.122	0.805397	0.145133	5.54938	2.86677e-08	2.37372e-07
AC015969.1	0.635364	0.805276	0.31931	2.52193	0.0116714	0.028949
RECK	325.467	0.804709	0.0895128	8.98988	2.47503e-19	1.35224e-17
AC022509.3	27.3431	0.8047	0.133483	6.02847	1.65522e-09	1.71229e-08
ANGPTL2	3687.81	0.804681	0.103422	7.78058	7.21921e-15	1.84249e-13
CPNE4	8.84246	0.804254	0.18919	4.25104	2.12781e-05	0.000100632
TFF2	6.07625	0.804073	0.367893	2.18562	0.0288434	0.0634019
OR1H1P	1.19378	0.803909	0.256967	3.12845	0.00175733	0.00544392
TGM2	5525.69	0.803879	0.121488	6.61696	3.66668e-11	4.9986e-10
PCDHA9	1.1078	0.803753	0.260493	3.08551	0.00203202	0.00618532
LINC01018	41.6441	0.803712	0.204878	3.92288	8.74958e-05	0.00036595
NEXN	901.299	0.803477	0.132155	6.07981	1.20327e-09	1.27646e-08
F7	13.4786	0.803418	0.171575	4.68261	2.83244e-06	1.60431e-05
PCDHA3	3.57807	0.803302	0.172505	4.6567	3.21318e-06	1.80332e-05
SLC36A2	10.4767	0.803207	0.21871	3.67247	0.000240213	0.000915635
FAHD2P1	1.01144	0.803177	0.313555	2.56152	0.0104214	0.0262293
CYS1	184.584	0.802238	0.122441	6.55202	5.67622e-11	7.50195e-10
MXRA8	3058.35	0.802168	0.111351	7.20396	5.84874e-13	1.06954e-11
SYT11	566.045	0.802101	0.0838661	9.56407	1.13212e-21	9.43268e-20
AC092422.1	0.821773	0.802026	0.28744	2.79024	0.00526688	0.0143712
HEG1	4416.13	0.801861	0.0792923	10.1127	4.85129e-24	6.73672e-22
AC087667.1	3.45608	0.801578	0.18648	4.29847	1.71983e-05	8.32299e-05
LINC00506	4.69956	0.801493	0.133963	5.98294	2.19151e-09	2.22111e-08
MAMDC2	264.41	0.80097	0.150773	5.31242	1.0818e-07	7.99863e-07
TSHZ3	891.295	0.800655	0.0913732	8.76247	1.91016e-18	8.90362e-17
NRXN3	113.283	0.800367	0.181619	4.40686	1.04882e-05	5.31091e-05
AP000439.2	4.32351	0.800258	0.376534	2.12532	0.0335596	0.0721779
ASTN1	14.7731	0.800049	0.214442	3.73083	0.000190848	0.000742468
AL353726.2	0.643161	0.800021	0.336231	2.37938	0.0173418	0.0408307
MYHAS	21.4259	0.799962	0.174492	4.58453	4.5501e-06	2.48223e-05
ARHGEF6	662.57	0.799785	0.0920871	8.68509	3.78453e-18	1.67428e-16
AF067845.1	0.566781	0.799716	0.266721	2.99833	0.00271466	0.00800407
ST18	10.654	0.799342	0.134848	5.92771	3.07197e-09	3.03876e-08
AC254633.1	15.0491	0.798837	0.125553	6.36257	1.98412e-10	2.39803e-09
AC103996.2	1.50962	0.79826	0.205099	3.89207	9.93918e-05	0.000410935
PRAMEF12	0.656149	0.79806	0.435489	1.83256	0.0668683	0.129536
AC012317.1	0.406065	0.798038	0.401626	1.98702	0.0469203	0.0961027
TBX5-AS1	12.2765	0.797838	0.278329	2.86653	0.00415002	0.011648
UCP1	3.71829	0.797748	0.206295	3.86702	0.000110174	0.000450806
TRPM3	11.2711	0.797391	0.14411	5.53323	3.14386e-08	2.58091e-07
AL162386.2	0.709054	0.797278	0.245291	3.25033	0.0011527	0.00372526
CYSLTR2	90.6407	0.796553	0.108703	7.32778	2.34004e-13	4.57406e-12
CD302	130.438	0.796365	0.0861286	9.24622	2.32569e-20	1.50748e-18
SYT14	63.895	0.795488	0.185421	4.29017	1.78535e-05	8.60363e-05
AC008957.3	10.8846	0.795155	0.140652	5.65336	1.57337e-08	1.3685e-07
TBX5	25.3089	0.794504	0.27117	2.92992	0.00339054	0.00975945
MAEL	5.61037	0.79436	0.24851	3.19649	0.00139111	0.00440985
KLHL31	134.48	0.79436	0.142254	5.58409	2.34931e-08	1.97927e-07
C9orf152	39.2936	0.794238	0.214613	3.7008	0.00021492	0.000827506
LINC01711	22.5402	0.793308	0.159048	4.98784	6.10577e-07	3.92939e-06
TAGLN	6658.92	0.793296	0.115501	6.86828	6.49806e-12	1.00649e-10
ITGA9	465.654	0.792955	0.0917102	8.64631	5.31924e-18	2.30479e-16
SLCO5A1	117.63	0.792447	0.14158	5.59715	2.17904e-08	1.84632e-07
C5orf17	9.73322	0.792401	0.305323	2.59529	0.00945119	0.0240864
AL160191.3	2.02848	0.792269	0.26021	3.04473	0.00232889	0.00698405
FMOD	3142.53	0.79187	0.0992129	7.98152	1.44537e-15	4.13777e-14
KBTBD12	76.5551	0.791808	0.256759	3.08385	0.00204338	0.00621505
ISCA2P1	0.846223	0.791795	0.211942	3.7359	0.000187046	0.000729239
MAP6	62.2294	0.791466	0.125955	6.28373	3.30534e-10	3.82939e-09
LOXL1	1608.05	0.791273	0.101141	7.82347	5.13873e-15	1.3441e-13
LINC01152	14.8303	0.791097	0.158169	5.0016	5.68565e-07	3.68535e-06
CDH23	289.962	0.79086	0.127854	6.18564	6.18493e-10	6.83487e-09
FAM189A1	38.9309	0.790753	0.173378	4.56087	5.0943e-06	2.75208e-05
TP53I11	2894.04	0.790416	0.0860509	9.18544	4.09846e-20	2.52169e-18
AK5	77.291	0.790035	0.13779	5.7336	9.83192e-09	8.89812e-08
TG	141.025	0.789987	0.155244	5.08867	3.60585e-07	2.42997e-06
AC007326.1	0.634756	0.789632	0.321868	2.45328	0.0141559	0.0342077
SYNE1-AS1	0.507262	0.789457	0.260361	3.03216	0.00242813	0.00724741
IGSF10	185.594	0.789054	0.186137	4.2391	2.24417e-05	0.000105739
LINC00840	4.35824	0.789049	0.149398	5.28154	1.28104e-07	9.35075e-07
GLYATL1P4	0.410493	0.789044	0.328579	2.40138	0.0163332	0.0387986
PYGM	285.384	0.789022	0.212183	3.7186	0.00020033	0.000775587
AC009166.2	0.341242	0.788856	0.313088	2.5196	0.0117489	0.0291124
CLIC6	415.782	0.788193	0.158441	4.97468	6.53571e-07	4.18212e-06
CCR4	151.336	0.788147	0.137873	5.71646	1.08765e-08	9.74209e-08
RN7SL526P	0.66176	0.787967	0.217457	3.62356	0.000290579	0.00108578
MITF	301.67	0.787915	0.0970867	8.11558	4.83453e-16	1.49188e-14
LINC01114	1.17908	0.787793	0.30474	2.58513	0.00973423	0.024716
AL136987.1	0.822048	0.787706	0.270385	2.91327	0.00357666	0.0102267
PTGER2	78.7336	0.787327	0.125146	6.29128	3.14863e-10	3.66376e-09
MYCN	93.9425	0.786621	0.148945	5.2813	1.28271e-07	9.36123e-07
BCHE	158.974	0.786506	0.201935	3.89485	9.82581e-05	0.000406626
TMEM26-AS1	1.92705	0.786226	0.150307	5.23079	1.68789e-07	1.20693e-06
TGFB2	623.141	0.786166	0.111829	7.03008	2.06412e-12	3.46269e-11
AL109809.1	6.08053	0.78606	0.142089	5.53218	3.16275e-08	2.59462e-07
IP6K3	149.09	0.785969	0.217505	3.61356	0.000302023	0.00112434
AC015909.1	1.36482	0.785645	0.189019	4.15643	3.23266e-05	0.000148058
AC073149.1	0.394562	0.785472	0.340817	2.30468	0.0211847	0.0486081
AP000842.2	0.344136	0.785366	0.458515	1.71285	0.0867404	0.160714
LUZP4	1.00027	0.78523	0.317488	2.47326	0.0133885	0.0326289
OTOGL	11.4771	0.785097	0.114105	6.88049	5.96472e-12	9.28559e-11
AC109462.2	2.11647	0.784817	0.367162	2.13752	0.0325557	0.0703517
LINC00327	10.2588	0.784738	0.115346	6.80334	1.02221e-11	1.53689e-10
HS3ST5	32.1797	0.784545	0.289086	2.71388	0.00664999	0.0176736
GRIA2	4.83618	0.78433	0.213629	3.67145	0.000241176	0.000918781
PREX2	173.401	0.784279	0.100787	7.78154	7.16443e-15	1.83084e-13
SIGLEC6	17.0114	0.784182	0.147136	5.32966	9.83991e-08	7.33509e-07
SALL4	64.9574	0.784133	0.129496	6.05525	1.40197e-09	1.46739e-08
FYB1	1823.17	0.784118	0.124122	6.31731	2.66164e-10	3.14281e-09
CICP16	4.3284	0.784114	0.147993	5.29831	1.16882e-07	8.59436e-07
RASD2	441.662	0.784064	0.147529	5.31463	1.06875e-07	7.90793e-07
HMCN2	117.776	0.784006	0.14504	5.40546	6.46416e-08	4.97826e-07
BCL2	642.454	0.783952	0.11912	6.58117	4.66747e-11	6.24929e-10
AC018558.1	0.46347	0.783785	0.646134	1.21304	0.225115	0.34643
LINC01228	1.97519	0.783341	0.348758	2.24609	0.0246985	0.0554583
NRXN2-AS1	1.26649	0.783257	0.176352	4.44145	8.93558e-06	4.5792e-05
C1QTNF7	24.2554	0.783117	0.138024	5.67377	1.39688e-08	1.22727e-07
PLCL1	160.76	0.782991	0.0923389	8.47953	2.26097e-17	8.80458e-16
AC079380.1	0.610088	0.782987	0.28773	2.72125	0.00650353	0.0173316
CCNB3	20.3671	0.782756	0.126149	6.20501	5.46932e-10	6.09288e-09
TRAV1-2	5.92	0.782746	0.171237	4.57112	4.85114e-06	2.63138e-05
AC135584.1	1.43406	0.782685	0.192155	4.0732	4.63706e-05	0.000205348
PIK3R1	2390.1	0.782274	0.0801046	9.76566	1.58073e-22	1.61683e-20
ZNF98	1.69152	0.782226	0.237019	3.30027	0.000965915	0.00317836
LDLRAD4	764.725	0.782027	0.10038	7.79063	6.66742e-15	1.71479e-13
SDK2	1812.09	0.781942	0.12559	6.22616	4.78003e-10	5.3926e-09
ANOS1	644.628	0.781784	0.118864	6.57713	4.79612e-11	6.41295e-10
TRBV4-2	12.9758	0.781751	0.176403	4.43161	9.35325e-06	4.77671e-05
ENPP2	773.23	0.781183	0.106251	7.35223	1.94931e-13	3.84981e-12
IGFBP5	13331.2	0.781073	0.129416	6.03534	1.58624e-09	1.64733e-08
MICU3	39.9893	0.780707	0.123743	6.30912	2.80618e-10	3.3008e-09
AL035409.1	1.39234	0.780683	0.172331	4.53013	5.8947e-06	3.13743e-05
SLC8A3	39.0633	0.780604	0.18772	4.15835	3.20557e-05	0.000146935
RAI14	4385.45	0.780595	0.0820852	9.50957	1.91456e-21	1.51323e-19
GAP43	101.705	0.780442	0.170782	4.56982	4.88151e-06	2.64642e-05
DDN	431.335	0.780337	0.181914	4.28959	1.79e-05	8.62187e-05
SMOC2	626.279	0.77958	0.129532	6.01845	1.76095e-09	1.81462e-08
FAM171B	330.726	0.779238	0.104593	7.4502	9.32001e-14	1.95833e-12
CPEB1	61.852	0.778931	0.160923	4.84038	1.29592e-06	7.88614e-06
MMP19	828.626	0.777851	0.0954936	8.14558	3.77454e-16	1.18956e-14
STOX1	134.305	0.777669	0.174789	4.44919	8.61963e-06	4.42863e-05
TCAP	1579.33	0.777332	0.24212	3.21052	0.00132495	0.00422557
MAGEB2	169.363	0.776954	0.403198	1.92698	0.0539823	0.1082
AC078899.4	0.262941	0.776834	0.44627	1.74072	0.0817319	0.152972
PLEK	1309.94	0.776831	0.121783	6.37879	1.78489e-10	2.16838e-09
AL354984.2	0.284649	0.776734	0.451024	1.72216	0.0850412	0.158071
TM6SF1	67.9452	0.776283	0.0949434	8.17628	2.92741e-16	9.42641e-15
ATP5PBP5	10.6472	0.775993	0.124379	6.23894	4.40533e-10	5.00092e-09
BMPR1AP2	0.793622	0.775665	0.181498	4.27369	1.92265e-05	9.19219e-05
AC092821.2	8.09796	0.775654	0.219972	3.52615	0.00042165	0.00151851
STK32B	141.187	0.774934	0.138009	5.6151	1.96449e-08	1.67911e-07
IL7R	2616.8	0.774677	0.109306	7.08726	1.36795e-12	2.35812e-11
CECR2	301.905	0.774511	0.168685	4.59148	4.40123e-06	2.40791e-05
COX8C	0.993475	0.774507	0.277555	2.79047	0.00526318	0.0143621
ARMH4	226.716	0.774452	0.103706	7.46778	8.15591e-14	1.73777e-12
TLR1	377.649	0.774446	0.100169	7.73141	1.06363e-14	2.65032e-13
BEND7	139.501	0.773979	0.133948	5.77821	7.54982e-09	6.98289e-08
TOX	289.915	0.773923	0.117211	6.60284	4.03358e-11	5.4646e-10
NUAK1	1627.92	0.77392	0.092534	8.36363	6.08173e-17	2.1678e-15
AC092634.3	3.38278	0.773759	0.231047	3.34892	0.000811276	0.00272147
MAP1B	2493.81	0.773483	0.119246	6.48646	8.78747e-11	1.12821e-09
ABCC12	3.22563	0.773422	0.299279	2.58428	0.00975817	0.0247673
AL138899.1	2.0517	0.773259	0.187833	4.11674	3.84267e-05	0.000173199
AC243562.2	12.4822	0.773124	0.149716	5.16395	2.41793e-07	1.68174e-06
LTBP2	8533.97	0.77308	0.090225	8.56835	1.04975e-17	4.31035e-16
FER1L6	134.822	0.772833	0.184668	4.18499	2.85179e-05	0.000131715
AP000844.2	4.59319	0.772745	0.307937	2.50942	0.0120928	0.0298425
SORL1	5756.72	0.772467	0.0983786	7.85198	4.0951e-15	1.09038e-13
ADAMTS4	1597.79	0.772458	0.100343	7.6982	1.37997e-14	3.36725e-13
TMOD1	305.468	0.77242	0.177237	4.35811	1.3119e-05	6.50793e-05
AL592424.1	17.3853	0.77216	0.161478	4.78182	1.73718e-06	1.02652e-05
CDC20B	5.09577	0.772005	0.191145	4.03885	5.37148e-05	0.000234829
SLC18A2	39.4674	0.771895	0.117843	6.5502	5.74611e-11	7.5818e-10
PKHD1	35.3832	0.77153	0.214541	3.59618	0.000322919	0.00119457
LINC02196	0.667193	0.771529	0.331374	2.32828	0.0198974	0.0460189
AC005392.1	0.521852	0.771369	0.315965	2.44132	0.0146339	0.0352519
SPTB	525.422	0.770967	0.163334	4.72018	2.35641e-06	1.35578e-05
MYCNUT	0.831634	0.770645	0.251017	3.07009	0.00213993	0.00647172
AC007637.1	4.92103	0.770502	0.133916	5.75362	8.73536e-09	7.98522e-08
CSPG4P13	14.7171	0.770494	0.155671	4.94951	7.44007e-07	4.71255e-06
MPO	15.3217	0.769748	0.133916	5.74798	9.03133e-09	8.23132e-08
LINC01579	15.0629	0.769216	0.202105	3.80601	0.000141225	0.000565593
FAM215A	1.30947	0.768823	0.218607	3.51691	0.000436596	0.00156585
AFAP1	2573.65	0.768404	0.0641889	11.971	5.04302e-33	9.16751e-30
AC009093.3	5.11578	0.768318	0.190228	4.03893	5.36965e-05	0.0002348
VSIG4	577.221	0.767132	0.133139	5.7619	8.31743e-09	7.62235e-08
EMX2	39.2612	0.76706	0.148951	5.14975	2.60836e-07	1.80228e-06
EPHA6	21.0741	0.767058	0.240887	3.1843	0.00145103	0.00458056
LRRC39	70.6252	0.766695	0.152369	5.03183	4.85819e-07	3.20036e-06
ZNF849P	0.519962	0.766315	0.324077	2.36461	0.0180492	0.0422475
FOXI3	58.0922	0.76603	0.262658	2.91645	0.00354041	0.0101339
ENO3	979.876	0.765722	0.1833	4.17742	2.94834e-05	0.000135766
CHAD	27.2321	0.765397	0.149114	5.13298	2.85185e-07	1.95432e-06
AL137847.2	2.39383	0.76501	0.254605	3.0047	0.00265847	0.00785926
AGBL1	10.635	0.764841	0.285395	2.67994	0.00736361	0.0193275
LRRIQ1	26.0157	0.76471	0.17161	4.45609	8.34663e-06	4.30385e-05
PKDCC	372.738	0.76463	0.182279	4.19484	2.73066e-05	0.000126676
ERBB4	22.404	0.76448	0.197439	3.87198	0.000107953	0.000442806
MMRN1	193.922	0.764126	0.159153	4.8012	1.57717e-06	9.42416e-06
GXYLT1P4	0.27796	0.764094	0.435722	1.75363	0.0794948	0.149562
PCDHAC1	4.33871	0.764012	0.203719	3.75032	0.000176609	0.000693073
LINC01366	2.65055	0.763998	0.139756	5.46666	4.58596e-08	3.64335e-07
THY1	5193.41	0.763946	0.105737	7.22496	5.01242e-13	9.27634e-12
ZNF826P	32.447	0.763932	0.123349	6.19324	5.89416e-10	6.53522e-09
LNCOG	24.8507	0.76338	0.171724	4.4454	8.77291e-06	4.50218e-05
DCLK3	46.077	0.763138	0.0974176	7.83368	4.73804e-15	1.24582e-13
RUNX2	953.955	0.762763	0.0826979	9.22348	2.87615e-20	1.83454e-18
TEX26	1.12028	0.762302	0.274151	2.78059	0.0054261	0.0147613
GPD1	62.5253	0.761594	0.1447	5.26326	1.41522e-07	1.02627e-06
AP001271.1	2.62379	0.761539	0.238409	3.19425	0.00140194	0.00444076
KIAA1755	186.807	0.761534	0.123229	6.17983	6.41714e-10	7.06609e-09
LINC01352	2.89348	0.761364	0.153372	4.96418	6.89921e-07	4.39854e-06
SORCS3	2.93125	0.760989	0.261499	2.9101	0.00361312	0.0103177
ALPK2	224.443	0.760271	0.124909	6.0866	1.15332e-09	1.22672e-08
GRPR	5.30661	0.76026	0.156879	4.84616	1.25875e-06	7.67979e-06
AC008514.2	1.46204	0.760248	0.269348	2.82255	0.00476439	0.0131617
LINC00639	15.4478	0.759765	0.145821	5.21026	1.88578e-07	1.3346e-06
GHSR	0.600957	0.759696	0.313106	2.42632	0.0152529	0.0365516
LINC00973	8.69282	0.759555	0.231498	3.28104	0.00103424	0.00337761
GUCA1A	15.3401	0.758897	0.147312	5.15162	2.58252e-07	1.78566e-06
SMIM17	2.59204	0.758887	0.169503	4.47713	7.56519e-06	3.93388e-05
CENPVL3	0.230588	0.758854	0.852349	0.890309	0.3733
RTP1	2.17051	0.758776	0.21855	3.47186	0.000516866	0.00181883
B3GALT1	14.9293	0.758547	0.197191	3.84676	0.000119688	0.000485368
SMPX	349.732	0.758504	0.297022	2.55369	0.0106587	0.0267676
LINC01058	2.97812	0.758489	0.146778	5.16758	2.37143e-07	1.65256e-06
GPRIN3	488.184	0.758017	0.0981582	7.7224	1.1416e-14	2.83401e-13
AC007919.1	2.11651	0.757899	0.174368	4.34655	1.38298e-05	6.83423e-05
QPCT	344.2	0.757536	0.105147	7.20456	5.82311e-13	1.06576e-11
FGF14	27.9321	0.757336	0.146521	5.16877	2.35637e-07	1.64321e-06
NKD1	234.078	0.757152	0.107619	7.0355	1.98544e-12	3.34472e-11
LUM	19756.1	0.757032	0.122652	6.1722	6.73461e-10	7.4014e-09
AC116351.1	10.9737	0.756944	0.130098	5.81828	5.94564e-09	5.59492e-08
AL049839.2	7.33403	0.756824	0.206786	3.65993	0.000252282	0.000956626
ARMC3	4.95033	0.756714	0.246517	3.06962	0.00214334	0.00648057
SMAD9	142.379	0.756642	0.0962559	7.86074	3.81883e-15	1.02364e-13
SEC14L6	13.2648	0.756597	0.134201	5.63778	1.72257e-08	1.48567e-07
ICAM1	4867.07	0.756569	0.0969417	7.80438	5.97967e-15	1.54188e-13
ARSB	727.461	0.756334	0.0614374	12.3106	7.93857e-35	2.09394e-31
AC012414.6	0.504951	0.756333	0.252748	2.99244	0.00276761	0.0081422
STRA6LP	3.46504	0.756217	0.15303	4.94164	7.74688e-07	4.88908e-06
TCF4	3526.09	0.756099	0.0735617	10.2784	8.81494e-25	1.51303e-22
LINC02054	0.792268	0.756044	0.262495	2.88022	0.00397399	0.0112145
TRAV26-2	4.04937	0.755965	0.180695	4.18366	2.86848e-05	0.000132439
TSHZ2	760.871	0.75581	0.0943816	8.00802	1.16568e-15	3.38064e-14
FBXO32	3968.99	0.755797	0.0995654	7.59096	3.17533e-14	7.29415e-13
DKK2	84.7569	0.755659	0.125582	6.01726	1.77395e-09	1.82661e-08
ITGA8	192.469	0.755189	0.101473	7.44226	9.89752e-14	2.067e-12
STARD8	254.312	0.754551	0.0818963	9.21349	3.1569e-20	1.98512e-18
JAM2	320.739	0.754422	0.0964665	7.82056	5.25901e-15	1.37377e-13
E2F3P2	0.975335	0.754382	0.188539	4.0012	6.30228e-05	0.000271252
ZBTB20-AS4	0.657595	0.754232	0.205748	3.66581	0.000246558	0.000937677
SNRK-AS1	1.30798	0.754034	0.173947	4.33486	1.45854e-05	7.17926e-05
XKR3	0.822967	0.754023	0.253114	2.97899	0.00289204	0.00846468
DUPD1	8.20072	0.753218	0.290777	2.59036	0.00958751	0.0243899
RGS18	75.2566	0.752932	0.107324	7.01548	2.29167e-12	3.81085e-11
PKIA	570.26	0.752752	0.150827	4.99084	6.01159e-07	3.87589e-06
AC093890.1	4.70533	0.752349	0.125675	5.98645	2.14471e-09	2.17699e-08
SLIT2	460.479	0.752248	0.137269	5.48012	4.25032e-08	3.39898e-07
SYNPO2L	424.439	0.752245	0.210956	3.56588	0.000362631	0.00132435
CT45A10	46.166	0.751883	0.526699	1.42754	0.153425	0.255781
MRC2	8057.61	0.751581	0.0888279	8.46109	2.64894e-17	1.01669e-15
AC116609.1	1.55836	0.750802	0.306181	2.45215	0.0142007	0.0343034
ADAMDEC1	408.632	0.750714	0.155097	4.84029	1.2965e-06	7.88849e-06
PI15	525.142	0.750524	0.131519	5.70659	1.1526e-08	1.02755e-07
PCDHGB7	223.465	0.750513	0.150892	4.97386	6.5634e-07	4.1985e-06
MAT1A	69.3357	0.750193	0.172484	4.34934	1.3655e-05	6.75538e-05
AC103996.3	0.311103	0.749763	0.680316	1.10208	0.270426	0.399275
SHISA6	51.9065	0.74943	0.208145	3.60051	0.000317588	0.00117735
SLC34A2	674.242	0.749297	0.259501	2.88745	0.00388373	0.0109869
TRBV7-6	7.33841	0.749249	0.183257	4.08852	4.34142e-05	0.000193305
SLC35F1	11.39	0.749116	0.134611	5.56504	2.62099e-08	2.18468e-07
LINC01385	2.03295	0.748945	0.237826	3.14912	0.0016376	0.00510704
AC010175.1	1.7982	0.748807	0.182907	4.09393	4.24118e-05	0.00018939
AC131206.1	11.0501	0.748634	0.223743	3.34596	0.000819989	0.0027477
DSCAML1	17.5138	0.748538	0.158383	4.72612	2.28855e-06	1.32129e-05
LAMP5	404.936	0.748533	0.138847	5.39107	7.00396e-08	5.35787e-07
EPB41L2	1985.59	0.748504	0.0806733	9.27821	1.7235e-20	1.16236e-18
PRND	36.173	0.748345	0.17443	4.29022	1.78493e-05	8.60265e-05
ADCY2	232.291	0.748128	0.188596	3.96682	7.28379e-05	0.000309729
SRGAP3-AS2	1.67087	0.747749	0.319801	2.33817	0.0193785	0.0449825
AL365181.1	0.740117	0.747478	0.250481	2.98418	0.00284344	0.00833584
AP002754.1	3.84144	0.747422	0.187415	3.98806	6.66153e-05	0.000285485
MYH1	1894.59	0.746611	0.327031	2.283	0.0224304	0.051004
TFPI	822.438	0.746471	0.0942533	7.91984	2.3782e-15	6.58211e-14
AMOT	570.664	0.746374	0.163239	4.57227	4.82471e-06	2.61847e-05
AC025040.2	0.556337	0.746347	0.20954	3.56183	0.000368281	0.00134256
CSF1R	2613.39	0.746282	0.102465	7.28327	3.25827e-13	6.23782e-12
CD209	440.462	0.745934	0.12679	5.8832	4.02404e-09	3.90047e-08
AP003174.1	0.378802	0.745736	0.489564	1.52326	0.127692	0.220606
LXN	354.548	0.745644	0.0969231	7.69316	1.43549e-14	3.48781e-13
DES	14115.4	0.745638	0.274891	2.71249	0.00667798	0.0177363
TSPYL5	433.027	0.745612	0.150412	4.95711	7.15482e-07	4.54555e-06
OCSTAMP	2.1391	0.745445	0.229979	3.24136	0.00118962	0.00383095
SDHDP6	3.32271	0.74538	0.137794	5.40937	6.32461e-08	4.87642e-07
AC034199.1	6.62061	0.745179	0.121996	6.10823	1.0074e-09	1.08332e-08
ZNF157	8.4098	0.745086	0.187433	3.9752	7.0319e-05	0.000300103
EMX2OS	51.9709	0.744923	0.145255	5.12839	2.92237e-07	1.99956e-06
NTAN1P3	0.293927	0.744539	0.272635	2.7309	0.00631609	0.0168951
TRAV8-4	10.1616	0.743924	0.15035	4.94793	7.50065e-07	4.74717e-06
MPP2	175.87	0.743737	0.129497	5.74327	9.2865e-09	8.43696e-08
RETREG1	476.987	0.743592	0.118243	6.2887	3.20131e-10	3.72072e-09
CADPS	23.9492	0.743541	0.131588	5.65052	1.59966e-08	1.38926e-07
AC105053.1	0.757666	0.743481	0.224741	3.30817	0.000939075	0.00310076
RARRES2P1	1.10554	0.743375	0.322763	2.30316	0.02127	0.0487674
OR7A5	10.4327	0.743311	0.220016	3.37843	0.000728997	0.00247221
PRSS51	7.70403	0.743238	0.190584	3.89979	9.62742e-05	0.000399077
PEAK1	1643.58	0.743108	0.0672537	11.0493	2.20866e-28	9.49793e-26
SORCS2	1212.38	0.743071	0.132639	5.60221	2.11633e-08	1.79662e-07
CCR6	9.62243	0.742465	0.140152	5.29757	1.17357e-07	8.62289e-07
AC133963.1	0.572083	0.742245	0.357271	2.07754	0.0377515	0.0798666
LINC00399	0.219338	0.742235	0.542328	1.36861	0.171121
MSANTD3-TMEFF1	4.33971	0.742	0.103193	7.19044	6.45824e-13	1.17083e-11
AC041040.1	7.32381	0.741628	0.126625	5.85689	4.71605e-09	4.523e-08
ATP6V0D2	71.5343	0.741602	0.137112	5.40875	6.34656e-08	4.89146e-07
THCAT158	6.77779	0.741295	0.128293	5.77812	7.5539e-09	6.98343e-08
SNTN	4.03438	0.74125	0.295771	2.50616	0.012205	0.0300877
AC109446.4	0.761317	0.741154	0.227571	3.25681	0.00112672	0.00364569
AC040168.1	2.42402	0.740837	0.170657	4.3411	1.41772e-05	6.99814e-05
PRKAR2B	261.691	0.740819	0.114565	6.46639	1.00371e-10	1.27595e-09
FAM110B	180.998	0.740731	0.111745	6.62878	3.38469e-11	4.64211e-10
AC090825.1	10.9495	0.740664	0.119667	6.18937	6.04051e-10	6.69191e-09
OR7E47P	9.18186	0.740345	0.158809	4.66185	3.13382e-06	1.76274e-05
LIFR-AS1	27.2047	0.740295	0.131957	5.61011	2.02199e-08	1.72421e-07
LINC00567	3.6969	0.739999	0.160293	4.61653	3.90204e-06	2.15129e-05
CRYGN	7.3951	0.739923	0.158758	4.66071	3.15124e-06	1.7708e-05
GLYATL1B	0.594172	0.739783	0.258189	2.86528	0.00416641	0.0116874
KCNA7	48.6071	0.73927	0.170943	4.32467	1.5276e-05	7.48966e-05
AC117453.1	1.11667	0.738695	0.214924	3.43701	0.000588173	0.00204067
ATP8B2	1496.54	0.738439	0.0871355	8.4746	2.35888e-17	9.14136e-16
WFDC2	2009.23	0.738	0.223389	3.30365	0.000954345	0.00314366
TMEM178A	26.4126	0.737935	0.161474	4.57	4.8772e-06	2.64444e-05
AC092675.1	1.2035	0.737515	0.236384	3.11998	0.00180861	0.005581
AP001099.1	6.59423	0.737347	0.21119	3.4914	0.000480504	0.00170377
ADGRF5P2	0.93124	0.737024	0.166238	4.43354	9.26983e-06	4.73774e-05
AC099792.1	1.11841	0.736762	0.23303	3.16166	0.00156871	0.0049098
CPXM1	1221.74	0.73658	0.115172	6.39547	1.60059e-10	1.96297e-09
TTC28	702.843	0.736401	0.100811	7.30478	2.77728e-13	5.37098e-12
AL355480.1	1.41511	0.73637	0.17511	4.20518	2.60878e-05	0.000121444
OR5BH1P	1.20135	0.736183	0.295693	2.48969	0.0127855	0.031347
VAT1L	26.9334	0.736092	0.141344	5.2078	1.91088e-07	1.34973e-06
FAM163A	6.92118	0.736067	0.167868	4.3848	1.16095e-05	5.82193e-05
PCDHA2	1.88066	0.735866	0.291272	2.52639	0.0115242	0.0286391
AC008753.3	0.442993	0.735525	0.488099	1.50692	0.131832	0.226427
FGF18	27.3079	0.735376	0.144589	5.08597	3.65757e-07	2.46009e-06
CTSO	1179.31	0.735224	0.075376	9.75408	1.77205e-22	1.78065e-20
BEND3P2	1.57815	0.734636	0.279494	2.62845	0.00857752	0.0221217
LINC01150	3.5502	0.734518	0.126755	5.79478	6.84123e-09	6.37765e-08
AL021546.1	1.17439	0.734114	0.156861	4.68004	2.86824e-06	1.62386e-05
ZFHX4	468.358	0.733924	0.143296	5.12172	3.02768e-07	2.06667e-06
AC008687.1	0.730276	0.733715	0.345751	2.12209	0.0338303	0.072671
LCA5	190.13	0.733689	0.0835224	8.78434	1.5729e-18	7.47092e-17
AC244453.3	0.620339	0.733673	0.212251	3.45663	0.000546966	0.00191163
PAGE5	2.04504	0.733524	0.262251	2.79703	0.00515745	0.0141179
TRBV6-4	0.972652	0.733443	0.238611	3.07381	0.00211346	0.00640534
ZCCHC24	962.199	0.733292	0.0836624	8.7649	1.86943e-18	8.74676e-17
HEPACAM2	4.93395	0.733246	0.22731	3.22576	0.0012564	0.00402589
NLRP3	232.818	0.733102	0.119197	6.15032	7.73265e-10	8.43338e-09
CYP2U1	214.768	0.733077	0.08027	9.13265	6.68442e-20	3.94292e-18
LINC02382	0.595558	0.732956	0.529156	1.38514	0.16601	0.272289
LINC01563	6.41248	0.7323	0.252691	2.898	0.00375548	0.0106739
LINC02211	1.69677	0.731512	0.212466	3.44295	0.000575403	0.0020007
C8orf31	24.6376	0.731078	0.11135	6.5656	5.18227e-11	6.89241e-10
TMEM179	6.08007	0.730871	0.245231	2.98033	0.00287935	0.00843248
AC008808.2	0.994278	0.730367	0.293829	2.48569	0.0129302	0.0316668
AP000695.3	8.73524	0.729905	0.109103	6.69003	2.23121e-11	3.15868e-10
AC010255.3	2.23426	0.72978	0.178081	4.09802	4.16706e-05	0.000186434
AP000977.1	1.59576	0.729414	0.203294	3.58798	0.000333246	0.00122845
TCEAL2	21.9767	0.729097	0.188938	3.85893	0.000113885	0.000464423
FGL2	1209.79	0.728647	0.11863	6.14219	8.13921e-10	8.86228e-09
AL049838.1	19.6748	0.728632	0.136593	5.33433	9.58965e-08	7.161e-07
TLR8	162.322	0.728513	0.133595	5.45313	4.94901e-08	3.89694e-07
ADAMTS15	961.433	0.728432	0.141869	5.13456	2.82812e-07	1.93938e-06
RHOBTB3	1379.83	0.728313	0.102023	7.13873	9.41987e-13	1.66179e-11
AC108025.1	0.416521	0.728148	0.381257	1.90986	0.0561508	0.111885
AC006970.1	0.647448	0.728146	0.270464	2.69221	0.00709805	0.0187214
ANKRD33B	846.632	0.727956	0.128609	5.66021	1.5119e-08	1.31958e-07
UGT2B7	8.46686	0.727597	0.229478	3.17066	0.00152094	0.00477822
TMSB15B	2.01925	0.727425	0.157817	4.60931	4.04015e-06	2.22344e-05
PRAMEF1	0.365187	0.727347	0.503431	1.44478	0.14852	0.249297
NOX4	299.203	0.727262	0.0991809	7.33269	2.2558e-13	4.41804e-12
XYLT1	1090.48	0.72671	0.113043	6.42862	1.28764e-10	1.60176e-09
CD80	82.9831	0.726698	0.103712	7.00688	2.43697e-12	4.03402e-11
TRGV7	5.83072	0.726619	0.132585	5.48042	4.24327e-08	3.3948e-07
PAPSS2	993.673	0.726573	0.100009	7.26506	3.72867e-13	7.08749e-12
AC091965.1	2.04628	0.726561	0.161126	4.50926	6.50526e-06	3.42864e-05
SCGB3A2	10.9374	0.726487	0.222995	3.25786	0.00112257	0.00363376
TMEM130	37.621	0.726392	0.125623	5.78233	7.36713e-09	6.82813e-08
ZNF608	351.694	0.726233	0.11498	6.3162	2.68079e-10	3.16262e-09
CCDC27	2.39201	0.726118	0.206657	3.51365	0.000442002	0.00158382
POTEH	0.398597	0.725966	0.539156	1.34649	0.178146	0.288069
AVPR1A	184.142	0.72525	0.109595	6.61752	3.65277e-11	4.98244e-10
DNM3OS	92.255	0.72509	0.119073	6.08944	1.13309e-09	1.20778e-08
DOCK10	761.024	0.724966	0.0970785	7.46784	8.15244e-14	1.73777e-12
MYEF2	106.696	0.724802	0.14971	4.84138	1.28939e-06	7.85116e-06
MMP10	10119.2	0.724609	0.198517	3.65012	0.000262116	0.00099016
CD93	2713.01	0.724588	0.0862919	8.39694	4.58252e-17	1.67757e-15
MS4A8	6.89366	0.7243	0.3403	2.12841	0.0333028	0.0717182
TFPI2	517.168	0.724227	0.204497	3.5415	0.000397866	0.00144116
FGD5	698.667	0.723956	0.0878193	8.24369	1.66973e-16	5.54629e-15
AC009063.3	0.613432	0.723716	0.273084	2.65016	0.00804535	0.0209268
ELN-AS1	6.24519	0.723711	0.136727	5.29312	1.20244e-07	8.82373e-07
KIF25	10.7863	0.723592	0.179566	4.02968	5.58525e-05	0.00024343
MGP	2157.81	0.723304	0.123646	5.84982	4.92107e-09	4.70384e-08
AP001831.1	0.389893	0.722923	0.257781	2.80441	0.00504084	0.0138368
SH3RF3-AS1	35.1655	0.722497	0.107741	6.70585	2.00232e-11	2.862e-10
CACNG1	128.999	0.722428	0.285951	2.5264	0.0115237	0.0286391
SH2B3	1590.85	0.722379	0.067296	10.7344	7.02063e-27	1.9773e-24
BACH2	308.469	0.722119	0.104977	6.87883	6.03459e-12	9.39072e-11
BGN	28763.4	0.72168	0.113952	6.3332	2.40121e-10	2.85553e-09
ADORA1	94.0695	0.721664	0.110418	6.53574	6.32944e-11	8.30218e-10
KCND1	128.082	0.721203	0.0927306	7.7774	7.4031e-15	1.88341e-13
AP000811.1	2.91257	0.720869	0.127536	5.6523	1.58318e-08	1.37644e-07
C21orf62	2.85543	0.720511	0.155197	4.64256	3.44125e-06	1.91759e-05
PCDH19	371.875	0.719934	0.210155	3.42572	0.000613162	0.00211855
AMPD1	88.6401	0.71979	0.218498	3.29426	0.000986799	0.00323829
CAMK2A	155.927	0.71947	0.164355	4.37754	1.20028e-05	6.00633e-05
FAUP2	0.430303	0.719343	0.413084	1.7414	0.0816137	0.152801
SCN3A	31.3533	0.718708	0.127727	5.62691	1.83467e-08	1.57522e-07
AL606748.1	0.650534	0.718638	0.23318	3.0819	0.00205681	0.0062506
BVES	382.022	0.718584	0.117301	6.12597	9.01302e-10	9.75264e-09
AC024901.1	1.05477	0.718274	0.26801	2.68003	0.0073616	0.0193248
F5	157.836	0.718212	0.126848	5.66197	1.49646e-08	1.3073e-07
HGF	112.281	0.71804	0.12624	5.6879	1.28613e-08	1.13696e-07
AC105450.1	3.56825	0.717659	0.211604	3.39152	0.000695068	0.00237001
GNAZ	128.067	0.717519	0.135777	5.28453	1.26027e-07	9.20752e-07
COL5A3	5197.79	0.717187	0.105998	6.76603	1.32362e-11	1.95695e-10
NREP	2906.57	0.717072	0.082229	8.72043	2.77142e-18	1.24677e-16
NLGN4X	344.084	0.716979	0.192731	3.7201	0.000199142	0.000771584
USP51	79.6596	0.716927	0.0921018	7.78406	7.02316e-15	1.80049e-13
CAVIN2	437.205	0.716919	0.124544	5.75633	8.59613e-09	7.86874e-08
TMEM200C	57.2425	0.716459	0.168146	4.26094	2.03571e-05	9.6749e-05
LL22NC03-63E9.3	1.88366	0.716309	0.266002	2.69287	0.00708392	0.018689
FMO1	313.626	0.716292	0.140083	5.11333	3.16525e-07	2.15286e-06
AL357873.1	0.339798	0.716243	0.339513	2.10962	0.034891	0.0746361
CLC	5.25859	0.715861	0.235639	3.03796	0.00238184	0.0071234
DUSP13	123.233	0.715734	0.19382	3.69277	0.00022182	0.00085186
AC093787.1	0.227601	0.715565	0.542977	1.31786	0.187552
PKD2	1028.54	0.715267	0.0567521	12.6034	2.02343e-36	8.99145e-33
ABCA9	71.2782	0.715188	0.12096	5.91261	3.36734e-09	3.3056e-08
CXCL12	1766.91	0.714735	0.131995	5.41488	6.13295e-08	4.74053e-07
NFATC2	721.137	0.714438	0.0976323	7.31764	2.52362e-13	4.9113e-12
CNIH3	146.559	0.714329	0.104806	6.81573	9.37851e-12	1.41966e-10
ARFGEF3	372.089	0.714219	0.156348	4.56813	4.921e-06	2.6653e-05
LINC02575	22.9632	0.714123	0.260538	2.74096	0.00612596	0.0164471
AL035252.2	2.36537	0.713559	0.245225	2.90981	0.00361646	0.0103236
MEDAG	547.132	0.713447	0.125068	5.70447	1.16702e-08	1.03925e-07
GALNT16	74.522	0.712772	0.148981	4.7843	1.71585e-06	1.01572e-05
AL161757.4	0.876133	0.712769	0.33368	2.13609	0.0326725	0.0705698
CAMK4	238.579	0.712433	0.1044	6.82405	8.85081e-12	1.34559e-10
CACNA1D	43.7872	0.711979	0.139584	5.10072	3.3836e-07	2.29162e-06
PDE4DIP	2860.73	0.711851	0.0941944	7.55725	4.11694e-14	9.27598e-13
GOLM1	3533.83	0.711517	0.0775661	9.17304	4.59866e-20	2.80397e-18
AC013451.1	1.0903	0.711341	0.201093	3.53737	0.000404134	0.00146175
SEMA5B	123.467	0.711253	0.123969	5.73734	9.61763e-09	8.71207e-08
ZIC3	1.47452	0.711176	0.478752	1.48548	0.137417	0.234288
LINC01205	1.66541	0.710738	0.406921	1.74662	0.0807026	0.151435
NPR2	412.643	0.71072	0.127797	5.56134	2.67715e-08	2.2264e-07
COL4A1	24933.6	0.710603	0.0856201	8.29949	1.04557e-16	3.59239e-15
DAGLA	196.719	0.710138	0.107693	6.59412	4.27794e-11	5.76829e-10
NPTX2	205.979	0.709937	0.135891	5.22432	1.748e-07	1.24591e-06
DIXDC1	496.486	0.709864	0.0801967	8.85154	8.63165e-19	4.2618e-17
LRRTM2	31.9049	0.709614	0.129773	5.46811	4.54853e-08	3.61649e-07
LINC02381	129.276	0.709553	0.113155	6.27061	3.59635e-10	4.13544e-09
MGAT4C	22.878	0.709397	0.206894	3.42879	0.000606269	0.00209745
DYSF	1865.58	0.709323	0.101338	6.99956	2.5676e-12	4.23727e-11
CCDC144CP	7.5522	0.709154	0.147909	4.79451	1.63071e-06	9.70637e-06
ASCL4	5.53076	0.709018	0.24574	2.88524	0.00391114	0.0110566
CCDC63	2.83337	0.708826	0.192105	3.68978	0.000224447	0.000860873
SHE	226.795	0.708748	0.111809	6.33893	2.31371e-10	2.75744e-09
PGR	55.6323	0.708747	0.162525	4.36084	1.29564e-05	6.43286e-05
AC138969.2	40.5438	0.708624	0.202	3.50803	0.000451439	0.00161272
AC004112.1	3.85262	0.708621	0.119005	5.95457	2.60763e-09	2.61305e-08
APELA	37.455	0.708406	0.17003	4.16637	3.0949e-05	0.000142074
PGM2L1	931.652	0.708367	0.0953985	7.42535	1.12483e-13	2.32723e-12
EPHA5	4.56332	0.708089	0.229709	3.08254	0.0020524	0.0062391
TNFRSF19	752.215	0.70806	0.115672	6.12127	9.28337e-10	1.00289e-08
DEFB131E	1.29621	0.708018	0.19884	3.56074	0.000369817	0.00134738
SERPINE1	22881.1	0.708016	0.132563	5.34096	9.24558e-08	6.92302e-07
RARRES1	778.903	0.707706	0.152072	4.65375	3.25953e-06	1.826e-05
FAM171A1	704.668	0.707627	0.125311	5.64697	1.63297e-08	1.41511e-07
ADAMTS14	554.55	0.707526	0.104562	6.76656	1.31877e-11	1.95195e-10
PACSIN1	57.2555	0.7074	0.137338	5.15081	2.59361e-07	1.79302e-06
AC015908.2	0.868496	0.707289	0.228434	3.09625	0.00195982	0.00599049
FZD8	443.651	0.707176	0.104759	6.7505	1.47333e-11	2.15282e-10
GJA5	235.125	0.707171	0.111234	6.35751	2.05051e-10	2.46812e-09
ENPP3	16.1472	0.706703	0.156978	4.50192	6.73427e-06	3.5349e-05
KDR	897.546	0.706646	0.0898772	7.86235	3.76988e-15	1.01187e-13
NRP1	3641.44	0.706357	0.0780842	9.0461	1.48172e-19	8.3228e-18
MIR548XHG	10.4341	0.706262	0.498141	1.4178	0.15625	0.259519
A2M	11476.4	0.706116	0.0867653	8.13823	4.0109e-16	1.25447e-14
AP001486.3	0.787788	0.705054	0.307304	2.29432	0.0217722	0.0497393
TGFBI	53148.5	0.704906	0.128439	5.48824	4.05959e-08	3.25927e-07
SIRPAP1	6.63602	0.704756	0.121799	5.78623	7.19831e-09	6.69182e-08
PRLR	219.799	0.704655	0.179655	3.92226	8.77228e-05	0.000366823
CARMN	32.2055	0.704342	0.0970357	7.25858	3.91169e-13	7.40021e-12
AC123786.1	0.433713	0.704213	0.307051	2.29347	0.0218208	0.0498303
LINC02037	0.828607	0.704125	0.27224	2.58642	0.00969799	0.0246365
AC005291.1	3.99038	0.704013	0.208653	3.37409	0.000740601	0.00250689
RANBP17	85.8508	0.703504	0.182696	3.85067	0.000117795	0.000478417
SPANXN1	0.307586	0.703269	0.552378	1.27316	0.20296	0.319339
BTBD8	12.3101	0.703099	0.0885679	7.93854	2.0458e-15	5.72552e-14
AC025277.1	0.269352	0.703086	0.615244	1.14278	0.253132	0.379968
NPY1R	18.2254	0.703011	0.190913	3.68236	0.00023108	0.000883772
LINC02847	1.13634	0.702955	0.198777	3.5364	0.000405613	0.0014667
AC005291.2	5.41651	0.702879	0.208433	3.37221	0.000745673	0.00252235
CDH15	104.203	0.702806	0.181084	3.88111	0.000103979	0.000428218
AL592114.3	0.485424	0.702686	0.29328	2.39596	0.016577	0.0392704
FLT4	471.025	0.702671	0.0919879	7.63874	2.19356e-14	5.17869e-13
AC011389.1	0.858151	0.702589	0.241317	2.91148	0.00359724	0.0102785
FILIP1	315.297	0.701963	0.138936	5.05241	4.36276e-07	2.89978e-06
ITGAV	12688.7	0.701787	0.0775896	9.04485	1.49873e-19	8.40654e-18
CHRNB4	108.685	0.701656	0.167806	4.18135	2.89781e-05	0.000133701
PTPRC	2096.03	0.7016	0.122338	5.73495	9.75393e-09	8.83154e-08
OR3A1	0.325632	0.701443	0.351383	1.99623	0.0459086	0.0943384
GORAB-AS1	24.9552	0.701348	0.105837	6.6267	3.43278e-11	4.70484e-10
PLPP3	1930.74	0.700769	0.0906906	7.72704	1.1008e-14	2.73782e-13
SPARCL1	4222.62	0.700715	0.0962822	7.27772	3.39507e-13	6.4904e-12
AL390860.1	0.456069	0.700703	0.256598	2.73075	0.00631906	0.0169008
SERTM2	1.36602	0.700613	0.225722	3.10388	0.00191002	0.0058539
ROCR	1.40088	0.70025	0.274548	2.55055	0.0107552	0.0269845
AC234782.1	0.894886	0.699781	0.20647	3.38927	0.000700789	0.00238748
AP001636.1	0.640142	0.69966	0.230501	3.03539	0.00240227	0.00717505
PRDM8	119.562	0.699502	0.101808	6.87083	6.38299e-12	9.89437e-11
LINC02864	25.2059	0.699476	0.365549	1.91349	0.0556848	0.111071
AL008707.1	0.376554	0.699471	0.333175	2.09941	0.0357808	0.0762295
SYNPR-AS1	6.97997	0.699462	0.283218	2.46969	0.013523	0.0328949
SEZ6L	15.5573	0.699434	0.181545	3.85268	0.000116834	0.000475047
OR1Q1	0.989521	0.699249	0.259395	2.69569	0.00702425	0.0185512
IGHV1-17	6.84669	0.699115	0.260745	2.68122	0.00733547	0.0192688
KDELR3	1151.88	0.698995	0.0920248	7.59572	3.06081e-14	7.04321e-13
ASS1P11	4.30462	0.698983	0.249826	2.79788	0.0051439	0.0140856
OTOP1	3.37429	0.698909	0.274949	2.54196	0.0110233	0.027562
TPM1-AS	8.04983	0.698647	0.138383	5.04865	4.44944e-07	2.95151e-06
DLG2	49.3987	0.698559	0.121865	5.73224	9.91119e-09	8.96175e-08
NAALADL2	200.03	0.698239	0.141745	4.92603	8.39165e-07	5.26856e-06
AC015813.7	0.902631	0.698213	0.180509	3.86802	0.000109723	0.000449422
SLC35G4	0.380112	0.698143	0.513585	1.35935	0.174035	0.282773
AP001434.1	6.74652	0.697962	0.132644	5.26192	1.42562e-07	1.03269e-06
FLJ16779	35.2309	0.697452	0.182462	3.82246	0.000132127	0.000531873
LINC02192	0.506953	0.697311	0.269498	2.58745	0.00966898	0.0245776
TIMP4	29.9152	0.697147	0.140838	4.95	7.42138e-07	4.7022e-06
DPYSL3	6491.92	0.697122	0.110885	6.28687	3.23927e-10	3.76047e-09
PTPRT	43.4731	0.697074	0.235066	2.96544	0.00302255	0.00881056
SLC16A4	82.6391	0.697034	0.105852	6.58498	4.54938e-11	6.10343e-10
AL603650.1	0.522012	0.69698	0.436408	1.59709	0.110247	0.195404
COLGALT2	180.21	0.696766	0.180974	3.85009	0.000118077	0.000479415
ATP8A2	99.5944	0.696116	0.132593	5.25	1.52097e-07	1.0966e-06
DCSTAMP	31.0038	0.696016	0.188362	3.6951	0.000219801	0.000844753
LINC00607	9.42092	0.695961	0.123865	5.61869	1.92409e-08	1.6467e-07
IGKV2-4	3.48697	0.695711	0.250081	2.78195	0.0054034	0.0147086
MSC-AS1	445.104	0.695574	0.112737	6.16991	6.83278e-10	7.50105e-09
SIRPB1	85.4255	0.695251	0.13251	5.24676	1.54796e-07	1.11465e-06
WIPF1	2530.77	0.694832	0.0828898	8.3826	5.17714e-17	1.87715e-15
YIPF7	11.9863	0.69451	0.25531	2.72026	0.00652302	0.0173731
AC098798.1	0.791985	0.694282	0.331278	2.09577	0.0361029	0.0768257
PEX5L	12.8986	0.694242	0.159274	4.35879	1.30786e-05	6.4895e-05
SLC45A1	43.9395	0.694235	0.10497	6.61366	3.74923e-11	5.1027e-10
CALN1	23.5585	0.69384	0.223134	3.10952	0.00187394	0.00575565
CCL19	747.856	0.69371	0.184577	3.75838	0.00017102	0.000673256
FILIP1L	1639.95	0.693482	0.0972917	7.12786	1.01941e-12	1.78812e-11
SRL	448.702	0.693441	0.212811	3.25847	0.00112013	0.00362615
INMT-MINDY4	0.378178	0.69248	0.303641	2.28059	0.0225729	0.0512639
PABPC4L	97.2125	0.692475	0.138845	4.9874	6.11959e-07	3.93727e-06
RTL5	156.882	0.692303	0.116104	5.96279	2.47972e-09	2.49488e-08
DKK3	6996.84	0.692231	0.0956795	7.2349	4.65888e-13	8.67332e-12
PLEKHB1	129.962	0.692087	0.129177	5.35766	8.43074e-08	6.35931e-07
TTLL7	231.151	0.691788	0.111189	6.22172	4.91747e-10	5.53672e-09
LINC01583	4.38629	0.691685	0.177279	3.90168	9.55288e-05	0.000396316
C3AR1	547.725	0.691642	0.104396	6.62516	3.46872e-11	4.75084e-10
RGS5	1977.88	0.691506	0.105636	6.54612	5.9051e-11	7.76596e-10
UGT2A1	3.88366	0.691393	0.337536	2.04835	0.0405254	0.084855
HNF4G	47.8611	0.691103	0.194669	3.55015	0.000385011	0.00139764
SLC2A4	90.4458	0.690889	0.148564	4.65043	3.31237e-06	1.85301e-05
ITIH3	34.222	0.690752	0.137031	5.04084	4.63485e-07	3.06585e-06
CCDC110	24.0734	0.690695	0.122684	5.62988	1.80338e-08	1.55002e-07
GAS1	1256.43	0.690622	0.102278	6.75239	1.45432e-11	2.12816e-10
AC002091.2	5.54995	0.690445	0.142399	4.84866	1.24301e-06	7.59419e-06
CCR2	114.446	0.69014	0.143299	4.81607	1.46415e-06	8.80801e-06
AC241952.1	130.948	0.690074	0.113956	6.05562	1.3988e-09	1.46534e-08
EBF1	305.817	0.690024	0.0953835	7.2342	4.68266e-13	8.71039e-12
FNDC3B	6097.99	0.689795	0.0604955	11.4024	4.06646e-30	3.01166e-27
CADPS2	581.232	0.68973	0.0970202	7.10914	1.16771e-12	2.03399e-11
ENOX1	65.7746	0.689616	0.105665	6.52643	6.73563e-11	8.78885e-10
CGNL1	422.042	0.68945	0.135837	5.07558	3.86318e-07	2.58751e-06
UTRN	3044.35	0.689427	0.0823523	8.37168	5.68021e-17	2.03922e-15
MYL9	6222.86	0.689399	0.11172	6.1708	6.79466e-10	7.4633e-09
AL122126.2	0.792816	0.689063	0.62627	1.10026	0.271217	0.400191
PPIC-AS1	3.61644	0.688927	0.117866	5.845	5.06577e-09	4.8214e-08
Z99289.1	2.4951	0.688818	0.14389	4.78711	1.69204e-06	1.00385e-05
AL359853.1	1.38877	0.688769	0.230716	2.98535	0.00283251	0.00830991
MEX3B	233.765	0.68856	0.100062	6.88135	5.92889e-12	9.23701e-11
KCNQ1DN	0.733029	0.688287	0.276957	2.48517	0.0129488	0.0317007
AC008825.2	0.362766	0.688273	0.750226	0.91742	0.358922	0.494804
UCN3	1.62607	0.688214	0.405729	1.69624	0.0898401	0.165552
H3Y2	0.355915	0.688083	0.589068	1.16809	0.242771	0.36791
MTFR2P2	2.50474	0.687856	0.320087	2.14897	0.031637	0.0686335
RHOBTB1	509.331	0.687645	0.083041	8.28078	1.22367e-16	4.15788e-15
MTND4P9	1.22356	0.687534	0.184399	3.72852	0.000192609	0.000748592
AC018697.1	1.59515	0.687183	0.286697	2.39689	0.0165348	0.0391936
AC007207.1	0.73456	0.687178	0.258724	2.65603	0.00790667	0.0206055
BHLHE41	913.818	0.687129	0.11675	5.88546	3.96947e-09	3.85599e-08
CYP2G2P	0.493944	0.687021	0.368793	1.86289	0.0624777	0.122298
FGFR1	2276.81	0.686993	0.111071	6.18515	6.20427e-10	6.85246e-09
TRAV2	9.23987	0.686934	0.152107	4.51611	6.29862e-06	3.3329e-05
MECOM	911.044	0.6867	0.123283	5.57013	2.5455e-08	2.12753e-07
LINC00472	9.4081	0.68669	0.141895	4.83941	1.30227e-06	7.91632e-06
AC091027.1	0.234842	0.6866	0.726618	0.944926	0.344697
DNM1P46	5.23624	0.686103	0.142647	4.80979	1.51089e-06	9.05924e-06
KCNA5	9.76013	0.685828	0.155063	4.4229	9.73844e-06	4.95508e-05
AC097634.3	1.24499	0.685725	0.202951	3.37877	0.000728108	0.00247003
P2RY10	86.4566	0.685664	0.135322	5.06691	4.0432e-07	2.69905e-06
CADM3	172.997	0.68558	0.146868	4.668	3.04141e-06	1.71438e-05
PNMA6B	1.31173	0.685245	0.324954	2.10874	0.0349667	0.074778
FOXL2NB	43.2741	0.685223	0.192872	3.55274	0.000381242	0.00138521
AL356108.1	0.862886	0.684943	0.244264	2.80411	0.00504554	0.0138456
MPEG1	1322.44	0.684709	0.116238	5.8906	3.84795e-09	3.74704e-08
TRO	287.005	0.68459	0.123891	5.52573	3.28117e-08	2.68077e-07
[truncated: 52,775 more rows]

## Sheet: Table S6
Supplementary table 6. Spearman’s correlation coefficients (r) of LIMP-2 with autophagy-related genes, Wnt pathway-related genes, and immune checkpoints.
Spearman’s correlation coefficients (r) of LIMP-2 with autophagy-related genes.
	ACC	BLCA	BRCA	CESC	CHOL	COAD	DLBC	ESCA	GBM	HNSC	KICH	KIRC	KIRP	LGG	LIHC	LUAD	LUSC	MESO	OV	PAAD	PCPG	PRAD	READ	SARC	SKCM	STAD	TGCT	THCA	THYM	UCEC	UCS	UVM
AMBRA1	0.426217	0.388308	0.341883	0.48666	0.307851	0.321182	0.68769	0.492722	0.43792	0.489526	0.566392	0.571457	0.693918	0.39696	0.551975	0.378028	0.236731	0.113454	0.340878	0.439286	0.327839	0.524906	0.285031	0.271575	0.180511	0.471941	0.231255	0.737066	0.281297	0.286173	0.341781	0.211439
ATG3	0.447274	0.284643	0.203447	0.100058	0.208237	0.284122	0.598676	0.187737	0.194785	0.184909	0.433754	0.465242	0.548034	0.46646	0.457796	0.302384	0.0549679	0.199916	0.141214	0.449894	0.407959	0.488155	0.323425	0.243397	0.467487	0.226401	-0.431168	0.425315	0.139155	0.463466	0.430581	0.730872
ATG4A	0.540701	0.416386	0.478046	0.361823	0.0996139	0.337343	0.287885	0.218447	0.0561515	0.303062	0.309133	0.509622	0.552943	0.170888	0.392712	0.250651	0.162505	0.516713	0.224788	0.428153	0.51583	0.518336	0.480751	0.253711	0.511398	0.270905	0.147855	0.188375	-0.0636294	0.385027	0.511473	0.749484
ATG4C	0.561149	0.438232	0.447592	0.501257	-0.109138	0.500003	0.563721	0.40594	0.313957	0.470977	0.593153	0.737583	0.702664	0.178369	0.534931	0.374117	0.27007	0.569166	0.351286	0.599533	0.585168	0.661801	0.525269	0.411445	0.48567	0.559909	0.0812606	0.397839	0.308098	0.578992	0.406858	0.64918
ATG5	0.683423	0.338331	0.39998	0.370174	0.185586	0.324654	0.552106	0.309346	0.179945	0.435225	0.705292	0.652378	0.69044	0.470231	0.417266	0.294422	0.132089	0.499909	0.253447	0.479499	0.488523	0.529752	0.413622	0.446409	0.484832	0.39899	-0.14984	0.657682	0.542855	0.559018	0.48049	0.723629
ATG7	0.222566	0.223125	0.286644	0.130269	0.140283	0.250533	0.401216	0.0872768	0.189548	0.170663	0.276819	0.47987	0.356672	0.186294	0.151642	0.288085	0.309132	-0.0851134	0.214229	0.31292	0.40634	0.120376	0.174621	0.119693	0.232238	0.442588	0.495992	0.384651	0.459824	0.111598	0.302502	0.519034
ATG10	0.356232	0.170499	0.206729	0.267345	0.190219	0.105573	0.23871	0.177844	-0.0253877	0.226053	0.371464	0.350478	0.266753	0.172903	0.27029	0.222821	0.0539745	0.0845484	0.0815764	0.438407	0.257744	0.318927	0.109701	0.235336	0.288014	0.305427	-0.228527	0.0651452	-0.350337	0.370574	0.247407	0.626418
ATG12	0.5	0.320484	0.494422	0.388686	0.288546	0.457724	0.39036	0.389223	0.295448	0.395858	0.54464	0.551855	0.533801	0.613015	0.444483	0.304413	0.186977	0.174892	0.172523	0.606595	0.472125	0.56292	0.523306	0.403296	0.455647	0.471385	0.132687	0.57908	0.5238	0.56287	0.371143	0.750914
ATG13	0.52758	0.240075	0.393649	0.378422	0.0396396	0.389021	0.647308	0.399793	0.37662	0.45732	0.432043	0.570576	0.479442	0.444062	0.354985	0.354416	0.274826	0.0995662	0.357927	0.516638	0.212329	0.476553	0.320036	0.271649	0.311201	0.422526	0.205458	0.421719	0.583575	0.283313	0.405043	0.170347
ATG14	0.408982	0.33125	0.432255	0.34594	0.305534	0.456531	0.621146	0.43957	0.258353	0.3522	0.633316	0.382113	0.513792	0.389255	0.466983	0.293989	0.187455	0.165816	0.219078	0.442667	0.306614	0.391661	0.46299	0.174225	0.384236	0.444751	0.150814	0.581869	0.811626	0.41092	0.310928	0.782466
ATG16L1	0.490944	0.329582	0.453991	0.362167	0.285714	0.273284	0.614959	0.208574	0.34245	0.248644	0.61837	0.247972	0.46175	0.229258	0.519382	0.204852	0.111124	0.290771	0.306498	0.18599	0.452037	0.543493	0.281647	0.126176	0.400255	0.375163	-0.116988	0.606928	0.542086	0.421525	0.515426	0.676559
BECN1	0.629382	0.51134	0.380413	0.471319	0.105534	0.525057	0.545267	0.382171	0.546319	0.376242	0.576078	0.726059	0.600955	0.372205	0.411167	0.419813	0.254805	0.137494	0.297882	0.541686	0.620254	0.611789	0.671006	0.27854	0.570971	0.521444	0.446162	0.725146	0.37645	0.46207	0.468823	0.686029
BIF1	0.498053	0.323271	0.444906	0.289285	0.0416988	0.460065	0.433131	0.414823	0.594065	0.447383	0.630477	0.67563	0.641647	0.595305	0.345997	0.37533	0.253181	0.476289	0.297544	0.441008	0.505899	0.477885	0.468885	0.306681	0.3812	0.417677	0.123659	0.530783	0.37829	0.375752	0.407182	0.624004
FIP200	0.562853	0.430053	0.424163	0.374692	0.310425	0.526789	0.690187	0.429838	0.552508	0.472543	0.612525	0.723825	0.69999	0.42442	0.417864	0.354655	0.317119	0.35928	0.344117	0.70241	0.500407	0.623255	0.636799	0.418665	0.494991	0.461022	0.0914298	0.730834	0.639753	0.46993	0.228351	0.74993
HSPA8	0.570667	0.214469	0.389561	0.263223	0.140541	0.160037	0.473838	0.235793	0.291705	0.210339	0.714685	0.62076	0.568624	0.335832	0.313275	0.325357	0.183802	0.412991	0.116963	0.505239	0.608006	0.558661	0.156312	0.0726613	0.412323	0.210777	-0.0585537	0.473855	-0.0686575	0.431743	0.362652	0.658814
LAMP1	0.519985	0.486522	0.223951	0.457331	0.246075	0.289873	0.838689	0.337815	0.412626	0.412091	0.562426	0.580631	0.467429	0.196188	0.472022	0.381047	0.327874	0.448112	0.11286	0.587615	0.446899	0.484634	0.369139	0.256007	0.234182	0.411352	0.421997	0.532971	0.723502	0.425479	0.407571	0.115846
LAMP2	0.663705	0.432984	0.516516	0.475021	0.548777	0.447136	0.852584	0.358823	0.180535	0.600756	0.692433	0.722819	0.663917	0.445339	0.519632	0.513158	0.330868	0.596996	0.386991	0.790957	0.584047	0.719737	0.589559	0.449382	0.571412	0.607843	0.686372	0.688283	0.617244	0.667879	0.687711	0.779114
MAP1LC3B	0.532863	0.388029	0.34168	0.378225	0.459202	0.41412	0.441598	0.373342	0.161128	0.458295	0.627555	0.543646	0.447508	0.359363	0.327723	0.2885	0.35941	0.245261	0.283709	0.590476	0.336572	0.265632	0.554066	0.371084	0.496552	0.43029	0.514311	0.664831	0.383367	0.536458	0.205146	0.719386
MAP1LC3C	0.473784	0.175443	0.120885	0.140044	-0.156808	0.0591231	0.21309	0.289636	-0.138243	0.316809	0.232382	0.236895	0.0533838	-0.0744709	0.219388	0.207488	0.276042	0.12451	0.233807	0.259851	0.276353	-0.024488	-0.206729	0.218369	-0.0205992	0.128276	0.388298	-0.0117923	0.343818	0.0340411	0.210591	0.175035
NBR1	0.604406	0.55119	0.505259	0.537906	0.517117	0.61754	0.725684	0.528673	0.567475	0.573776	0.666256	0.716422	0.678041	0.668138	0.512078	0.576779	0.399827	0.0106984	0.330287	0.684406	0.553622	0.707429	0.65143	0.46842	0.59604	0.576875	0.563291	0.731684	0.829405	0.57393	0.408608	0.757829
PARK2	0.290214	0.280215	0.254327	0.307724	0.0236808	0.284299	0.452128	0.355383	0.526812	0.421525	0.308214	0.270969	0.503056	0.310574	0.210667	0.1774	0.296017	0.160112	0.301566	0.452717	0.251816	0.383257	0.377644	0.359804	0.324126	0.32227	0.481684	0.225535	0.840128	0.197472	0.15057	0.484669
PINK1	0.445837	0.34831	0.214273	0.252308	0.00746461	0.27943	0.36637	0.35355	0.211967	0.268303	0.438514	0.450339	0.502497	-0.220131	0.261548	0.318946	0.42969	0.194558	0.443373	0.543379	0.394623	0.109673	0.359888	0.204937	0.185999	0.358687	0.0356016	0.269734	0.618293	0.229368	0.263676	0.325504
PRKAA1	0.632571	0.48462	0.406459	0.365675	0.282883	0.54942	0.682262	0.267482	0.265939	0.474786	0.613944	0.725201	0.724269	0.426236	0.547569	0.333504	0.256108	0.386345	0.307066	0.583274	0.556329	0.704907	0.597201	0.407411	0.579374	0.496959	0.533995	0.631551	0.679728	0.551199	0.666127	0.786709
PRKAB2	0.576461	0.294926	0.392733	0.308496	0.409781	0.522762	0.386887	0.59916	0.376449	0.416713	0.567519	0.607258	0.609918	0.521996	0.402592	0.300681	0.191285	0.577951	0.27394	0.509568	0.448975	0.457872	0.504879	0.313327	0.448123	0.429353	0.0316227	0.435071	0.811466	0.522189	0.402515	0.690999
SIDT2	0.242527	0.208657	0.242116	0.299525	0.0895753	0.288684	0.492293	0.311834	0.336711	0.426924	0.149817	0.256035	0.34196	0.353991	0.331966	0.213508	0.297446	0.284064	0.295633	0.17513	0.057157	0.157861	0.378948	0.0424547	0.210266	0.265906	0.452868	0.279235	0.756948	0.201925	0.22323	0.0936709
TFEB	0.0682327	0.0131342	-0.162779	0.0764824	-0.122523	-0.0370464	-0.422927	0.266017	0.206418	0.214557	-0.0755454	0.127633	0.0838674	0.0220715	0.256299	0.0427076	0.248311	0.101207	0.166468	0.0833867	0.0635683	0.061208	-0.0325085	0.103827	-0.0723667	0.143538	0.422364	0.0121734	0.365088	-0.0677354	0.263612	0.309212
ULK1	0.465798	0.225218	0.211416	0.377677	0.110425	0.176437	0.724924	0.344348	0.306743	0.381422	0.237491	0.160714	0.448122	-0.00358159	0.450158	0.121593	0.206794	0.0877925	0.310981	0.125112	0.324386	0.258862	0.0905523	0.225978	0.143924	0.369358	0.0415965	0.46845	0.44626	0.195213	0.280529	0.453235
ULK2	0.514143	0.362908	0.34451	0.316772	0.152638	0.418331	0.8033	0.396875	0.327564	0.468685	0.384615	0.670169	0.576968	0.337708	0.313478	0.233146	0.297051	-0.291317	0.356255	0.671569	0.466422	0.513207	0.459535	0.310292	0.369571	0.446055	0.65245	0.604636	0.805716	0.397959	0.269056	0.639358
UVRAG	0.51205	0.387278	0.329449	0.393287	-0.0496782	0.511154	0.354429	0.391045	0.516472	0.489929	0.695982	0.631656	0.750781	0.446789	0.649547	0.395333	0.223392	0.268408	0.343639	0.560193	0.189531	0.462445	0.605192	0.311086	0.287352	0.44357	0.393922	0.409651	0.626043	0.298693	0.360902	0.727895
VPS15	0.600609	0.504783	0.564676	0.425119	0.266409	0.570514	0.650999	0.411626	0.541601	0.436673	0.466971	0.686455	0.718785	0.616014	0.677089	0.496474	0.233701	0.290242	0.400887	0.67806	0.571675	0.669321	0.571806	0.445625	0.421993	0.596952	0.214164	0.647674	0.782915	0.485809	0.51251	0.535068
VPS34	0.549732	0.340179	0.4775	0.43531	0.273102	0.516166	0.656752	0.405985	0.39138	0.411319	0.604384	0.707554	0.738125	0.578267	0.490657	0.373461	0.259688	0.231884	0.265816	0.710336	0.646036	0.693015	0.561047	0.26532	0.486925	0.568148	0.54271	0.728216	0.582957	0.554325	0.107143	0.77398
WIPI1	0.42758	0.417193	0.2097	0.379214	0.141055	0.29508	0.839231	0.315223	0.0149471	0.409201	0.310761	0.275473	0.275998	0.0551162	0.272347	0.198926	0.297571	0.365331	0.194319	0.438131	0.29082	0.420137	0.349998	0.171584	0.145236	0.267874	0.687346	0.0593875	0.811445	0.404747	0.388903	0.360994
WIPI2	0.612463	0.223967	0.0705162	0.303593	-0.22677	0.195576	-0.0104212	0.212445	0.300866	0.253005	0.160923	0.342618	0.244824	0.120312	0.251076	0.238125	0.168064	0.116607	0.288785	0.321083	0.406897	0.22176	0.197458	0.128854	0.0590334	0.352521	0.0402311	0.43747	0.349934	0.267509	0.057817	0.322949
Spearman’s correlation coefficients (r) of LIMP-2 with Wnt pathway-related genes.
	ACC	BLCA	BRCA	CESC	CHOL	COAD	DLBC	ESCA	GBM	HNSC	KICH	KIRC	KIRP	LGG	LIHC	LUAD	LUSC	MESO	OV	PAAD	PCPG	PRAD	READ	SARC	SKCM	STAD	TGCT	THCA	THYM	UCEC	UCS	UVM
ADAM17	0.519572	0.426116	0.46218	0.510294	0.0844273	0.484002	0.651759	0.291734	0.436228	0.502439	0.670515	0.724893	0.7627	0.559452	0.605673	0.408396	0.254412	0.421102	0.33419	0.541684	0.632831	0.585203	0.553699	0.449393	0.577063	0.521581	0.467365	0.741233	0.809424	0.492827	0.562095	0.748547
AXIN1	0.511831	0.15772	-0.13172	0.227529	0.238095	0.00354549	0.443335	0.0669933	0.30295	0.199106	0.0961278	0.112643	0.231496	0.118284	0.410946	0.166632	0.104254	-0.0988372	0.289262	0.0207938	0.276567	0.116459	0.0597032	0.185998	0.0736326	0.232645	0.372783	0.527289	0.440538	0.170151	0.266269	0.375223
AXIN2	0.272517	0.311492	0.318187	0.382165	0.0370656	0.14123	0.408272	0.301329	0.384156	0.498702	0.118923	0.269171	0.39762	0.221766	0.216126	0.114762	0.354882	0.0503937	0.372821	0.542148	0.38805	0.417504	0.105635	0.257925	0.0345111	0.279891	0.199499	0.214253	0.271686	0.447155	0.246954	0.519245
CCND2	0.0652872	0.215339	0.273541	0.142349	-0.0841699	0.0626404	0.616587	0.184417	0.371463	0.030524	0.127857	0.159909	0.23957	0.209086	0.380709	0.192282	0.116936	0.0858606	0.263232	0.299577	-0.0512476	0.0345305	-0.017825	0.088773	0.069003	0.157779	0.282795	0.486863	0.668359	0.193803	-0.263936	-0.0375996
CSNK1E	0.385394	0.107544	0.0663654	0.219828	0.132561	0.199013	0.503582	0.200288	0.485261	0.310889	0.308924	0.087263	0.363114	0.347627	0.351042	0.0452545	0.134419	0.300047	0.205089	0.297646	0.315988	0.295176	0.0378524	0.242509	0.160959	0.29199	0.262524	0.474681	0.846969	0.339972	-0.0356495	0.360314
CTNNB1	0.450219	0.399201	0.426955	0.372353	0.183269	0.332335	0.707121	0.412852	0.290794	0.536793	0.587934	0.662546	0.682824	0.472659	0.511075	0.456321	0.414701	0.418568	0.339334	0.593001	0.597108	0.62896	0.32082	0.37551	0.334469	0.537255	0.512103	0.735381	0.833204	0.502781	0.538177	0.45068
CUL1	0.6111	0.368287	0.264269	0.373639	-0.0494208	0.408808	0.64568	0.356988	0.283975	0.366126	0.518714	0.580664	0.507532	0.203459	0.424302	0.299929	0.197026	0.326055	0.307574	0.587684	0.505391	0.363601	0.4105	0.22027	0.389279	0.512441	-0.00965022	0.650236	0.757844	0.436714	0.158284	0.707665
DKK1	0.0356989	0.130047	0.00111231	0.101549	0.0988417	0.00243211	0.182672	0.0965676	-0.0780628	0.136428	0.00632502	0.0848804	0.242538	-0.00710523	-0.0832848	0.121257	0.0511476	0.219035	0.0715728	0.154824	0.118703	-0.0245524	0.0741113	-0.0677138	0.103169	0.0836025	0.307465	-0.0767697	0.573246	0.261492	0.134625	0.316563
DKK4	0.1534	0.0190077	0.0309387	0.0825168	0.00710759	0.0177926	0.230105	-0.137219	0.0366636	-0.103327	0.14892	-0.122972	0.0223697	0.00768511	-0.122689	-0.0986435	-0.0933527	0.0530086	0.155489	0.0203279	0.115516	-0.0869252	0.137956	-0.132554	0.044337	0.0854963	0.242618	0.0359627	0.154694	0.225859	0.167031	0.28677
DLL1	0.153992	0.02506	0.133561	0.178955	-0.0409266	0.13508	0.732414	0.189182	0.391493	0.372875	0.148398	0.206181	0.342769	0.24205	0.268814	0.0510121	0.1494	0.11329	0.174955	0.220986	0.15224	0.156293	-0.0192364	0.234027	0.0715471	0.256368	0.654882	0.244339	0.692576	0.174964	0.28915	0.367956
DVL2	0.38834	0.345672	0.0012624	0.303585	0.0815959	0.209536	0.369409	0.198376	0.293451	0.277421	0.347041	0.349239	0.378573	0.32846	0.328962	0.129254	0.0435757	0.00634249	0.222524	0.506072	0.306047	0.277968	0.106763	0.247735	0.1525	0.346676	0.190616	0.590658	0.582978	0.360306	0.250972	0.24646
FRAT1	0.443306	0.208965	0.104948	0.153594	0.402831	0.161128	0.277139	0.145061	0.314463	0.0989705	0.103183	0.2626	0.209083	0.166947	0.167402	-0.0236703	0.163224	0.00430123	0.197777	0.0236374	0.0303948	0.0781734	0.0988004	-0.0479591	-0.109495	0.103654	-0.242295	0.175788	-0.362997	0.153656	0.0187322	0.34128
FZD1	0.474635	0.366768	0.249255	0.446778	0.21184	0.386181	0.766066	0.33107	0.0764378	0.507251	0.493122	0.490702	0.430729	0.154169	0.482111	0.387618	0.287638	0.1062	0.216825	0.641684	0.338516	0.417225	0.383227	0.143401	0.424778	0.442929	0.73409	0.29556	0.811966	0.497615	0.259398	0.51308
FZD8	0.350268	0.272781	-0.0091268	0.189369	0.233205	0.125225	-0.0459184	0.403156	0.192946	0.40266	-0.0164701	0.264316	0.328373	-0.0586474	0.328225	0.0966895	0.180002	0.200809	0.00477708	0.276842	0.292002	0.403339	0.237447	0.123675	-0.026445	0.245203	-0.0111561	-0.0827977	0.635759	0.244778	0.224332	0.271847
GNAI1	0.519718	0.0791289	0.130933	0.170726	-0.0247104	0.374907	0.634064	0.057405	0.353012	0.213139	0.315103	0.533469	0.46953	0.390557	0.402039	0.15629	0.0182713	0.0900343	0.15517	0.564744	0.272108	0.445292	0.522175	0.274601	0.21251	0.20773	0.414858	0.0980101	0.884291	0.455152	0.28539	0.390366
HDAC11	0.24316	0.178639	-0.0264647	0.0954195	0.140283	0.12643	0.137429	0.208046	0.248846	0.130794	-0.102724	0.062114	0.159044	0.0502035	0.112241	0.0535326	0.136964	-0.133284	0.114668	0.184146	0.12081	-0.172345	0.323829	0.0743081	0.00367115	0.17513	0.405374	0.0725847	0.477353	-0.128065	0.159839	0.032091
HDAC2	0.488729	0.191223	0.214383	0.33774	0.212098	0.318993	0.432371	0.151468	0.565769	0.326316	0.617994	0.640251	0.623368	0.367286	0.282623	0.301751	0.081626	0.406904	0.223035	0.454131	0.574165	0.577761	0.425664	0.318488	0.364445	0.0842203	-0.00296369	0.705532	0.011348	0.521828	0.0929479	0.663572
HDAC5	0.381037	0.24112	-0.10171	0.225627	0.506306	0.182198	0.101172	0.454509	0.33725	0.220081	0.271224	0.281819	0.396258	0.146363	0.219961	0.256429	0.220088	0.0970329	0.164932	0.310171	0.337407	0.0448808	0.248043	0.115788	0.0931046	0.289685	0.211954	0.385897	0.717015	0.0390209	0.126069	0.0612518
HEY1	0.249878	0.0584592	0.123935	0.286393	0.0790219	0.414277	0.406969	0.257801	0.320018	0.378246	0.325582	0.311526	0.302765	0.391588	0.268435	0.125445	0.00929628	0.440931	0.0898112	0.345157	0.204999	0.00485648	0.490917	0.103976	0.175316	0.365518	0.380349	-0.0280205	0.389541	0.157423	0.377236	0.563924
HEY2	0.109932	0.129129	0.0879403	-0.034516	0.13565	0.294336	-0.0394051	0.366607	0.278953	0.448861	-0.00152385	0.267498	0.212266	0.239154	0.380511	0.103415	0.0882438	0.342185	0.28468	0.325958	0.253953	0.0947397	0.280897	0.16989	0.160581	0.308385	-0.052317	0.399014	0.415908	0.0139834	0.143376	0.282138
JAG2	-0.0313048	0.00574761	-0.185914	0.106583	0.364479	-0.0264092	0.353343	0.0919506	0.0846452	0.170309	-0.0924538	0.123065	-0.0200274	-0.222218	0.238747	-0.120687	0.0249047	0.12654	0.0723682	-0.0672651	0.141105	-0.205601	-0.172422	-0.101631	-0.198493	0.0851631	-0.269265	0.010014	0.561858	-0.137478	0.243648	0.183943
KAT2A	0.0705696	-0.0934546	-0.171152	0.0783248	-0.016731	0.0148942	0.0840208	0.180727	0.186388	-0.0927397	0.205803	-0.198735	-0.128783	-0.0247576	0.218916	-0.0618261	-0.137285	-0.106455	0.12005	-0.179388	-0.260494	-0.205047	-0.0599498	-0.0750708	0.114994	0.206829	-0.118546	-0.107441	0.313633	-0.0113006	0.0908737	0.519667
LEF1	0.0992454	0.245133	0.164522	0.256403	-0.231918	0.338743	0.372449	0.290612	0.183091	0.380873	0.185471	0.0525376	0.194505	0.0571446	0.0637197	0.210128	0.215364	0.298225	0.4469	0.425638	0.00307814	0.0207159	0.491497	0.0686535	0.333651	0.302559	0.574342	0.0719772	-0.59934	0.295313	0.281436	0.273136
MAML1	0.488145	0.430407	0.441776	0.471373	0.334106	0.550965	0.630156	0.570733	0.526916	0.529084	0.538837	0.541639	0.606241	0.421514	0.541489	0.361611	0.285624	0.307957	0.311582	0.65031	0.458626	0.589763	0.371634	0.418011	0.268912	0.519293	0.392713	0.738319	0.617029	0.576861	0.382681	0.568519
MYC	0.370813	-0.149058	-0.106773	-0.104566	-0.10296	0.0471696	0.34607	0.014645	0.261834	0.00934054	0.244964	0.283273	0.201731	0.250263	0.0712521	0.0706296	-0.0500288	0.00165853	0.0791596	0.0715	0.236891	0.370426	-0.0230877	0.0280136	0.124756	0.128482	0.14766	0.31118	-0.0204528	0.32625	0.156274	0.422199
NCOR2	0.41278	0.183225	0.0456681	0.311715	0.0100386	0.13649	0.516392	0.41097	0.430659	0.514726	0.187893	0.146969	0.36829	0.141318	0.420345	0.171556	0.243197	0.176041	0.174175	0.1435	0.16167	0.263159	0.085106	0.138451	-0.0230744	0.311067	0.347491	0.361643	0.548455	0.0750463	0.215452	-0.182091
NCSTN	0.417965	0.380879	0.31013	0.40934	0.262806	0.492315	0.747178	0.365147	0.318266	0.598332	0.529569	0.576721	0.605551	0.475111	0.44212	0.193427	0.269202	0.34727	0.300964	0.52818	0.456839	0.740498	0.450062	0.388031	0.268644	0.330574	0.54372	0.710139	0.883999	0.441601	0.43972	0.335443
NKD1	0.116542	0.247819	0.258995	0.273644	-0.00617761	0.11461	0.33934	0.300144	0.413088	0.442056	0.152332	0.135209	0.272443	0.337108	0.116111	0.127028	0.299968	0.0391485	0.26857	0.380953	0.196432	0.193941	0.252464	0.0924716	0.0458055	0.184996	0.531798	0.258196	0.4669	0.265813	0.177729	0.265096
NOTCH1	0.313023	0.114297	0.0205868	0.201682	0.104762	0.173979	0.689861	0.323454	0.445844	0.35118	0.406576	0.37742	0.526375	0.360299	0.50339	0.205409	0.185881	0.470074	0.14027	0.337489	0.399958	0.329854	0.042168	0.187579	0.16256	0.343028	0.512711	0.302987	0.590708	0.205911	0.295631	0.39714
NOTCH4	0.0739533	0.229769	0.00331981	0.337491	0.23758	0.181091	0.39112	0.382931	0.0894281	0.441164	0.063772	0.144149	0.106691	0.150492	0.360624	0.0433778	0.315581	0.405264	0.183091	0.168483	0.145597	-0.168909	0.239661	0.128175	0.0302971	0.230876	0.431648	-0.0450173	0.642024	0.099948	0.444711	0.301172
NUMB	0.519401	0.385784	0.443933	0.386902	0.435006	0.451557	0.709184	0.374975	0.258474	0.394492	0.73748	0.458117	0.493884	0.145498	0.545303	0.3798	0.231462	0.280327	0.173867	0.500875	0.350675	0.627102	0.346798	0.245475	0.483668	0.526056	0.609135	0.394841	0.745156	0.387503	0.424812	0.733427
PPARD	0.0789192	0.201893	0.112772	0.23282	0.118404	0.179737	0.666088	0.00430234	0.282913	0.0297241	0.175827	0.283527	0.275756	0.101837	0.406107	0.28112	0.133871	0.207954	0.376499	0.244885	0.243165	0.146011	0.10798	0.346395	0.0160518	0.267404	0.263025	0.302498	0.827787	0.192058	0.449378	0.236053
PSEN2	0.302872	0.332702	0.103961	0.276044	0.143372	0.0333394	0.531915	0.230706	0.0172859	0.350206	0.229767	0.351656	0.327011	-0.0252301	0.286364	0.135749	0.228564	-0.0290698	0.196618	0.20625	0.357956	0.390458	0.0110618	0.00775341	0.0122614	0.298247	-0.185262	0.330119	0.745496	0.215874	0.141885	0.165963
PTCH1	0.300708	0.251519	0.154145	0.326995	0.239125	0.305895	0.303951	0.477188	0.367258	0.331461	0.32736	0.505655	0.590368	0.251607	0.455732	0.221762	0.197605	0.023675	0.152743	0.496891	0.361186	0.441561	0.437498	0.0663758	0.317496	0.353889	0.106567	0.545058	0.854268	0.367341	0.32078	0.50143
RBPJ	0.417381	0.197549	0.459706	0.231088	0.142342	0.54569	-0.0318063	0.452634	0.522925	0.463059	0.61624	0.499079	0.278636	0.420146	0.132566	0.384439	0.482639	0.271816	0.357114	0.685134	-0.0961953	0.252521	0.593672	-0.0107002	0.508339	0.457771	-0.263085	0.398748	0.0426766	0.16068	0.201906	0.442382
SKP2	0.534007	0.302916	0.209996	0.295158	0.272072	0.219096	0.56904	0.194435	0.303808	0.336618	0.474919	0.627229	0.662226	0.423202	0.409284	0.201377	0.107589	0.134778	0.166601	0.499054	0.465594	0.54332	0.0720832	0.21019	0.318204	0.266165	0.206222	0.468996	0.244552	0.397854	0.27476	0.693296
TCF7	0.0562561	0.233751	-0.0116598	0.257003	-0.306049	0.149428	0.235237	0.194299	0.172906	0.444118	-0.0618098	-0.0377188	0.21949	-0.102086	0.0755112	0.14898	0.234786	0.297441	0.292117	0.125462	0.109759	0.129924	0.233347	-0.0300482	-0.00925893	0.0971085	-0.224431	0.340025	-0.615591	0.239806	0.354032	0.151172
TP53	0.142259	-0.00277168	0.0361317	0.0642484	0.0658945	-0.00609165	0.136887	0.0907907	0.175797	0.178852	0.199541	0.155864	0.0937651	0.206734	0.090332	0.0270151	0.0869945	-0.280109	0.132669	-0.0272634	0.00364479	0.272499	-0.012948	-0.0071123	0.0500361	0.093482	0.21065	0.261415	-0.596264	0.102036	0.0652061	-0.284224
WNT1	-0.121293	0.0421593	-0.0139009	0.0836173	-0.158708	0.130663	0.38972	0.161967	-0.0262022	0.154359	0.170725	-0.145954	0.0255934	-0.0999217	0.152108	-0.00426887	0.160999	0.0433108	0.130631	0.0809935	-0.0285018	-0.0321563	0.0571007	-0.0684476	-0.0277976	0.0320682	0.169764	-0.118131	-0.317159	-0.105589	-0.00632469	0.421072
WNT5B	0.00628043	0.0793476	-0.0486315	0.161688	-0.223938	0.135902	0.0612245	0.166834	0.102811	0.368773	0.130364	0.144356	-0.0031923	-0.0196647	0.0789835	0.139923	0.168676	0.194248	0.0559519	0.166621	0.0582741	-0.0435752	0.0957494	-0.0501616	-0.0370465	-0.0304788	-0.0700707	0.0323055	0.39036	-0.0219962	0.0892533	0.133755
WNT6	0.114703	-0.0134815	-0.284777	0.113468	-0.125129	-0.0422645	-0.241099	0.14443	0.209746	0.123075	-0.116214	0.0343964	-0.0882498	-0.138178	0.00686649	-0.00715076	0.0818335	-0.074415	0.267564	-0.15007	0.0859996	-0.338145	-0.162584	-0.214403	-0.170314	0.0512019	0.132018	-0.211116	0.326488	0.0826737	-0.06916	-0.161135
Spearman’s correlation coefficients (r) of LIMP-2 with immune checkpoints.
	ACC	BLCA	BRCA	CESC	CHOL	COAD	DLBC	ESCA	GBM	HNSC	KICH	KIRC	KIRP	LGG	LIHC	LUAD	LUSC	MESO	OV	PAAD	PCPG	PRAD	READ	SARC	SKCM	STAD	TGCT	THCA	THYM	UCEC	UCS	UVM
PD-1	-0.158598	0.0961975	-0.0973256	0.104323	-0.0867439	0.146741	0.281915	0.162985	0.0360829	0.198891	0.0448197	-0.110451	0.0345184	-0.00307655	0.036806	0.0638014	0.19247	0.204673	0.129643	0.0994853	0.0836302	-0.119008	0.0514891	-0.0260514	-0.0541769	0.166084	-0.000296902	-0.141437	-0.566248	0.0390037	0.0591781	0.298452
PD-L1	0.394192	0.204827	0.290061	0.203661	0.213127	0.241748	0.827182	0.0990618	0.157603	0.351493	0.261998	0.464275	0.449494	0.143788	0.385845	0.306605	0.200676	0.309707	0.230407	0.565279	0.435446	0.347626	0.242085	0.230535	0.275688	0.35322	0.231397	0.378194	0.561852	0.324091	0.476289	0.563057
CTLA4	-0.125178	0.0776195	-0.0265095	0.0764606	0.0406692	0.235112	0.379831	0.32266	-0.0583454	0.268785	0.200826	-0.0208901	-0.0235486	-0.0742729	-0.0199511	0.117307	0.197215	0.187468	0.148418	0.150972	0.0879871	-0.121138	0.193898	0.0842889	0.0820227	0.285354	0.0622445	-0.0183916	0.158442	0.125801	0.22923	0.386456
TIM3	0.0730769	0.133174	0.205349	0.185867	-0.158559	0.27537	0.813504	0.345489	-0.0782069	0.428613	0.302536	0.192601	-0.0175217	-0.00966563	0.187478	0.241252	0.316933	0.35148	0.199616	0.3861	0.254261	0.0392407	0.301402	0.0510369	0.120762	0.414688	0.214856	0.134808	0.508806	0.165575	0.317345	0.49135
LAG3	-0.0988559	0.0442826	-0.147153	0.0731801	0.00926641	0.129762	0.523448	0.191695	0.162636	0.182686	0.080096	-0.112977	-0.0928982	-0.093974	-0.0214611	0.0171564	0.14806	0.0254247	0.211909	0.176913	-0.0228159	-0.393029	-0.0128798	-0.140378	-0.0301812	0.183054	-0.0323268	-0.115636	0.255809	0.0109207	-0.030853	0.195124
TIGIT	0.0764291	0.132129	0.0581178	0.166232	-0.114028	0.31807	0.310899	0.336807	0.0429838	0.346494	0.24463	0.0817482	0.136628	0.261228	0.105729	0.187104	0.227955	0.283571	0.157893	0.231354	0.158621	0.114685	0.307577	0.121769	0.0625896	0.273654	0.0920983	0.0559103	0.431877	0.0952039	0.265232	0.343418
B7-H3	0.431451	0.260635	0.148726	0.205147	-0.10888	0.102165	0.452019	0.244775	0.203487	0.386499	0.238117	0.31539	0.334883	0.0219913	0.220344	0.274164	0.330952	0.316013	0.221591	0.319143	0.243855	0.208206	-0.0068249	0.115081	0.274807	0.394687	0.558892	0.424295	0.676734	0.267542	0.182266	0.165284
B7-H4	0.153474	0.281316	0.0671696	0.118029	0.158816	0.149673	-0.0822117	0.179975	0.352167	0.225247	0.192275	0.108493	0.12652	0.129341	0.262108	0.0646378	0.0417962	-0.078029	-0.00677134	0.018712	0.131354	-0.0511446	0.119257	0.0264688	0.138117	0.0873563	0.349478	0.169244	0.123494	0.0791728	0.301011	0.286047
CD47	0.371933	0.325243	0.186074	0.297146	0.146718	0.359283	0.661637	0.225081	0.234962	0.271131	0.586724	0.523907	0.65403	0.397282	0.481088	0.266197	0.275318	0.0747066	0.0623264	0.434599	0.286287	0.418702	0.360497	0.354805	0.432836	0.331089	0.426823	0.66449	0.545336	0.216108	0.466943	0.760103
TGFB1	0.00314021	0.0553516	0.0756168	0.242833	-0.0028314	0.223391	0.719171	0.131707	0.0826197	0.388316	0.136499	0.2692	0.375334	-0.103232	0.21303	0.314416	0.220356	0.507782	0.265072	0.149493	0.427333	-0.0893886	0.114129	-0.0517033	0.0719035	0.278433	0.64941	0.290427	0.311917	0.158695	0.434859	0.0943272
TGFBR1	0.441018	0.351811	0.465305	0.268356	0.137452	0.499782	0.555471	0.452403	0.351547	0.485428	0.579919	0.665071	0.774774	0.35768	0.460952	0.348362	0.390702	0.442571	0.346838	0.573362	0.382671	0.431664	0.558502	0.302879	0.551992	0.529124	0.478427	0.617477	0.790347	0.618928	0.307169	0.672714
CSF1	0.132765	0.268648	0.132626	0.368819	-0.14955	0.342967	0.819909	0.424148	0.189391	0.585344	0.0866507	0.338094	0.352801	0.130572	0.446253	0.277304	0.401452	0.225541	0.22027	0.42379	0.456791	0.185802	0.305796	0.189214	0.168478	0.399432	0.779599	0.326882	0.763359	0.23692	0.528779	0.364815
CSF1R	-0.143768	0.155958	0.135892	0.225922	-0.280309	0.284484	0.850195	0.377933	0.0764847	0.486849	0.224256	0.374974	0.232172	-0.0400894	0.207159	0.338447	0.410572	0.306353	0.204536	0.425414	0.292374	0.133011	0.241952	0.0671057	0.161497	0.440693	0.549683	0.134889	0.654275	0.0563412	0.337374	0.368847
ADO	0.458252	0.348902	0.434425	0.357696	0.282111	0.428334	0.4632	0.317376	0.571335	0.456781	0.621626	0.694041	0.688058	0.576588	0.424702	0.31645	0.270514	0.211489	0.166484	0.530935	0.637168	0.669123	0.323242	0.368955	0.398117	0.38097	0.219681	0.494215	0.800542	0.499699	0.0537335	0.781341
IL10	-0.00221632	0.240969	0.182771	0.22391	-0.119184	0.204745	0.740773	0.312577	-0.174105	0.41114	0.225933	0.317009	0.198839	-0.0559959	0.162977	0.140008	0.215089	0.304476	0.187741	0.273174	0.178876	0.145744	0.131424	0.183861	0.144756	0.34037	0.216125	0.0892876	0.162602	0.296688	0.146357	0.529321
CD96	0.161441	0.172173	0.123052	0.179718	-0.0597169	0.308831	0.555688	0.293063	-0.0975969	0.331329	0.226302	0.157252	0.190722	0.0137342	0.202285	0.167921	0.242705	0.349147	0.201633	0.29697	0.165894	0.206201	0.237896	0.171837	0.121287	0.31661	0.199097	0.213143	-0.319119	0.123576	0.283381	0.444487

## Sheet: Table S7
Supplementary table 7. Identifying genes positively correlated with LIMP-2 in two independent cohorts of HNSCC clinical datasets to determine genes coexpressed with LIMP-2.
TCGA correlation			GSE41613 correlation			353 genes were indicated in both datasets.
gene_name	correlation		gene_name	correlation		gene_name
FNDC3B	0.695777		KAL1	0.514095		PKD2
PKD2	0.67777		TCEAL1	0.506099		MOB1B
MOB1B	0.659784		PDGFC	0.502562		SGCB
SGCB	0.646895		OSTC	0.501093		SEC24D
SEC24D	0.644127		PQLC3	0.497864		SEC31A
SEC31A	0.644107		TMEM263	0.493496		ARSB
ARSB	0.643586		FAM198B	0.487543		SERINC1
SERINC1	0.643366		CTSO	0.48356		CHSY1
CHSY1	0.642109		DENND5A	0.479756		CSGALNACT2
CSGALNACT2	0.641424		MAN2A1	0.477234		GNS
GNS	0.640409		ATP6AP2	0.474965		G3BP2
G3BP2	0.637131		SEC24D	0.472534		EVC
EVC	0.635226		MAGED2	0.470519		JAK1
ANO6	0.634747		SCCPDH	0.469367		MMP14
JAK1	0.623354		AKIP1	0.467378		BBS12
MMP14	0.62137		MANBA	0.464398		BMPR2
BBS12	0.621314		LOC101929787	0.463013		TCF12
REST	0.620791		LDLRAD4	0.462546		DNAJB14
BMPR2	0.620207		TPP1	0.461912		SLC41A2
TCF12	0.620143		KIAA1279	0.461282		MXRA5
DNAJB14	0.617714		TGFBR2	0.459744		TNS3
SLC41A2	0.617151		GNS	0.459073		CTSO
MXRA5	0.616773		TMEM9	0.457539		QKI
TNS3	0.615968		FAM13A	0.455796		RUNX2
CTSO	0.615566		CMTM3	0.455269		LHFPL2
QKI	0.614048		RRN3P1	0.454717		CPQ
AFAP1	0.613778		AZIN2	0.453519		MAN2B2
RUNX2	0.613392		JAM3	0.450193		S1PR3
LHFPL2	0.612418		HECTD2	0.449774		CALU
LAMC1	0.610126		CREBL2	0.449715		DAB2
CPQ	0.609153		CD164	0.449031		LIMS1
MAN2B2	0.609089		BBS12	0.448246		HEG1
S1PR3	0.608281		OSCAR	0.448082		SOCS5
CALU	0.608087		BHLHE41	0.447175		PEAK1
GOLM2	0.606953		COPB1	0.446476		PRKACB
DAB2	0.606586		TCEAL3	0.446306		AIDA
LIMS1	0.605623		SOAT1	0.446019		YIPF5
CEMIP2	0.60519		SLC41A2	0.44551		ITGA1
SDAD1	0.604873		PHC1	0.445026		ANTXR1
GASK1B	0.603199		TWF2	0.443573		CALD1
PLBD2	0.602961		PRKAR1A	0.443498		HSPG2
HEG1	0.602431		ARF4	0.442684		TRIO
TCAF1	0.601964		SSPN	0.442558		PRKAR1A
ITGAV	0.601105		RNF146	0.441354		FAM160B1
SOCS5	0.601096		SGCB	0.439867		F2R
PEAK1	0.600348		FAM26E	0.436609		TGOLN2
PRKACB	0.600215		KDELR3	0.436246		STARD13
AIDA	0.600202		PKD2	0.435877		SH2B3
YIPF5	0.599747		ARMCX2	0.435047		NRP1
ITGA1	0.598518		DHRSX	0.434572		ACVR1
CNOT6L	0.598281		ITGB1	0.433549		PTPN9
ANTXR1	0.598105		TMEM167B	0.433192		RAB23
RUNX1	0.597488		SPATS2L	0.432984		NID2
CALD1	0.59721		LGR4	0.430826		WDFY3
DOCK7	0.596836		CCNG2	0.430167		RAI14
HSPG2	0.596686		MOB1B	0.42926		TSHZ3
TRIO	0.596617		SNTB1	0.428412		FOXO1
ST3GAL2	0.596444		EOGT	0.428294		SGTB
PRKAR1A	0.594903		ZDHHC17	0.428146		PLXNC1
LZTS1	0.594497		HAVCR2	0.427846		SPRED1
SELENON	0.59443		C3orf38	0.427127		JAZF1
CEP170	0.594197		GABARAPL1	0.426597		UBTD2
IL6ST	0.593799		GUCY1B3	0.426211		ADAM12
ARHGAP31	0.59371		2022-09-11	0.425483		ITGB1
POLK	0.59358		FNIP2	0.424885		TMEM263
CHST15	0.593449		LEPRE1	0.42427		TPP1
SEPTIN11	0.592255		CALU	0.423358		LAMB1
PHLDB1	0.591344		GLT8D1	0.42223		C5orf15
LATS2	0.591256		GLIPR1	0.421999		GALNT2
FAM160B1	0.591212		PPIB	0.421755		LIPA
F2R	0.590725		SYTL2	0.421381		ARHGEF40
TGOLN2	0.590669		MRAS	0.421305		PAM
STARD13	0.590473		SGCE	0.421158		LAMP2
NFE2L1	0.590229		FBXL5	0.419442		COL5A1
SH2B3	0.590183		RAB28	0.418513		TMEM200A
NRP1	0.589918		GPX7	0.418481		KLHL5
ACVR1	0.589767		GOLT1B	0.41782		DACT1
CCNI	0.589024		WDR1	0.417712		PRKD3
TMEM26	0.58881		ANXA5	0.417402		SMAD1
GNB1	0.58844		CD63	0.417023		TRAK2
PTPN9	0.588376		FAM73A	0.415892		SH3RF1
RAB23	0.587448		CDS2	0.415764		TXNDC15
CPD	0.587159		RHOBTB1	0.414276		DNAJC18
ZEB1	0.587076		PARVA	0.414209		IGFBP7
NID2	0.586374		RABAC1	0.41384		MSRB3
SNX9	0.586002		ABI2	0.413304		FN1
GLIS3	0.585279		TPM1	0.413216		SEC24B
NCSTN	0.5852		PHTF1	0.412757		PCDH18
ZEB2	0.584669		NAGA	0.412605		PARVA
GNA13	0.584605		NRP1	0.410453		RASSF8
USO1	0.584027		IGFBP7	0.410111		CLIC4
WDFY3	0.583451		TNS3	0.409921		VCAN
RAI14	0.583383		EPYC	0.409881		RBM43
TSHZ3	0.582185		GUCY1A3	0.409807		ENC1
FSTL1	0.582113		GPX8	0.409511		RAB11FIP2
FOXO1	0.581288		TXNDC15	0.409275		SPATS2L
APP	0.58033		MAP9	0.409274		FAP
PALM2AKAP2	0.580185		GALNT2	0.408829		ANTXR2
RAPGEF1	0.579906		TIMP1	0.407815		ELMO2
ANKRD17	0.579892		AK026905	0.407694		FMNL3
SGTB	0.579513		FAM160B1	0.407606		MAP3K2
LPGAT1	0.579301		GNPDA2	0.407427		ANXA5
RAPGEF2	0.578846		ARL6IP5	0.407193		COL6A3
PLXNC1	0.578845		TTC33	0.407188		B3GNT9
SPRED1	0.578736		RECQL	0.407005		COL8A1
JAZF1	0.57861		LPXN	0.406737		MBTPS2
UBTD2	0.578188		IL1R1	0.406703		MINPP1
ABCA1	0.578086		RNF14	0.405679		AFF1
ADAM12	0.577988		TAB2	0.405251		ADAMTS12
ITGB1	0.576905		LMAN1	0.405237		TTYH3
TBC1D2B	0.576786		GOPC	0.404282		GNB4
PTPRK	0.576146		FANCF	0.404192		TCF4
TMEM263	0.575875		SEC61A1	0.403744		FBXL7
ZNF827	0.575657		CPQ	0.403186		LRCH2
TCAF1P1	0.575327		DNAJC18	0.402813		NID1
LTBP2	0.575192		IKBIP	0.400205		CREBL2
ZMYM4	0.574909		WFS1	0.399826		ERLEC1
TPP1	0.574822		ZC2HC1A	0.399733		TNS1
LAMB1	0.574453		SERINC1	0.39922		NAGA
ADAM19	0.574448		TRAK2	0.398916		NREP
C5orf15	0.574239		RHOA	0.398573		HMCN1
GALNT2	0.573621		CD99	0.398465		CTDSP2
LIPA	0.573608		SLC39A13	0.398022		GPX8
GLG1	0.573599		ELF2	0.397322		SH3PXD2B
ARHGEF40	0.573568		LAMP5	0.397076		MAN2A1
PAM	0.573086		PLXNC1	0.397043		TRIM23
NDFIP1	0.572922		AIDA	0.396967		RASGRF2
SULF1	0.57277		SEC31A	0.394923		STK17B
THAP6	0.572616		IFT52	0.39472		TCTN3
KIDINS220	0.572507		BMPR2	0.394439		PIGK
ADAM10	0.572429		GPR34	0.393447		SNTB1
ITGB3	0.572276		CD300C	0.392948		LAMA4
IGF2R	0.57215		LAPTM4A	0.392512		FUT8
NHSL2	0.572114		SEC22C	0.392304		RECQL
LAMP2	0.572032		TIMM10B	0.392246		PALLD
ZYG11B	0.571447		SDC2	0.391878		FBN1
CYB5R3	0.571305		LOXL2	0.391764		NUAK1
SEC62	0.571298		WDFY3	0.389895		FAM114A1
UHRF1BP1L	0.571268		LRRC17	0.389135		EXT2
COL5A1	0.571081		MRFAP1L1	0.388126		COL5A2
SUSD6	0.570786		TSIX	0.387804		LRRC32
USP9X	0.570252		TBC1D1	0.387497		DENND5A
TMEM200A	0.569791		COL6A1	0.387369		CCDC88A
KLHL5	0.569487		C11orf58	0.387124		RNF14
DACT1	0.569441		JAZF1	0.386993		GNPTAB
PRKD3	0.569357		GNB4	0.386309		SOAT1
SMAD1	0.56902		BET1L	0.385925		CD164
TRAK2	0.568883		HNRNPLL	0.385277		OLFML2B
PCNX1	0.568821		FAM102B	0.384955		COL18A1
SH3RF1	0.568788		IFNGR2	0.384842		RECK
VPS13C	0.568727		OAZ2	0.384283		TMX4
TXNDC15	0.56842		ZBED5	0.383902		FNDC3A
DNAJC18	0.568399		PDXDC1	0.383698		RHOBTB1
JCAD	0.567608		SPRED1	0.383581		SH3GLB1
NEK1	0.567468		LOX	0.383398		CHSY3
IGFBP7	0.567399		MSR1	0.383385		SSPN
MSRB3	0.56738		MICAL2	0.382916		ILK
UBR1	0.567366		RASSF8	0.382712		COL3A1
GUCY1A1	0.567009		SMIM3	0.382494		BNC2
FN1	0.566906		PTPN9	0.382477		IL1R1
HCFC2	0.566895		AMPD2	0.382465		EPB41L2
SEC24B	0.566742		SGPP1	0.382323		TAB2
ABL1	0.566721		LRRC32	0.382247		TNFSF4
HMGXB3	0.566462		EPDR1	0.382174		FKBP7
PCDH18	0.565904		GLT8D2	0.382103		LOXL2
LEPROT	0.565541		EID1	0.381982		ARHGAP18
KATNAL1	0.56504		FN1	0.381509		IQSEC1
PARVA	0.564821		PSAP	0.381496		TMEM140
RASSF8	0.56474		ANTXR1	0.381353		HEYL
MBD5	0.564425		MXRA5	0.381213		ETS1
CLIC4	0.564199		CASP3	0.380699		EID1
VCAN	0.56419		FAP	0.380302		SYT11
RBM43	0.56413		SMARCA1	0.379965		GUCY1A2
SSH1	0.56396		CGGBP1	0.379819		ZNF469
ADGRA2	0.563586		SLCO2B1	0.379802		ZCCHC24
FNIP1	0.563519		HS2ST1	0.379683		SDC3
SLC30A7	0.563408		TCEAL4	0.378976		ZNF25
ENC1	0.563128		FMNL3	0.378672		HSPA13
CSRNP2	0.562994		ITGA4	0.378422		CNN3
RAB11FIP2	0.562944		TSPAN2	0.378113		PDE3A
SPATS2L	0.562937		XIST	0.377777		RP2
FAP	0.562491		ARMC9	0.377766		POSTN
SLC8A1	0.561816		SCOC	0.377467		PLOD2
TMEM184C	0.561691		EMP3	0.377249		AXL
ANTXR2	0.561319		PRDX3	0.377104		GOPC
PRRC1	0.56131		NREP	0.376934		MICAL2
ELMO2	0.561278		PIK3C2A	0.376824		TMEM30A
FMNL3	0.561025		PLA2G15	0.376764		ARL6IP5
LATS1	0.560941		C7orf31	0.376197		TBC1D19
MAP3K2	0.560676		P4HA1	0.376027		PPFIBP1
KIAA1109	0.560668		RASSF8-AS1	0.375739		BICC1
GANAB	0.56035		EFEMP2	0.375407		AKAP12
ANXA5	0.559492		PRAF2	0.375317		FBLN2
DIP2C	0.559229		MAN2B2	0.374607		TBC1D9
COL6A3	0.558919		RP3-428L16.2	0.37281		KCNE4
GLB1	0.558579		GNPTG	0.372798		HNRNPLL
B3GNT9	0.558331		STX16	0.372692		DIXDC1
COL8A1	0.557914		PCTP	0.372681		ITGA4
MBTPS2	0.557462		HSPA13	0.372576		ATP6AP2
MINPP1	0.55739		ADH5	0.372458		GINM1
AFF1	0.556944		GAS1	0.372024		PTTG1IP
CALHM5	0.556701		TLR4	0.371963		EOGT
ADAMTS12	0.556652		BST1	0.371714		GALNT10
TTYH3	0.556484		CHPF2	0.371374		RAB8B
AC092645.1	0.556286		TRIQK	0.371321		OLFML1
PPP3CA	0.556101		AMPH	0.371228		WIPF1
GNAI2	0.555769		FGD5-AS1	0.371081		SPARC
GNB4	0.555692		ZNF684	0.370966		KIF26B
DAAM2	0.555546		C1S	0.370738		EDNRA
AAK1	0.555512		SDK2	0.370372		APBB2
TCF4	0.555101		PRKACB	0.369878		PAG1
FBXL7	0.554905		GLIS1	0.369824		GOLM1
FTO	0.554746		YIPF5	0.369616		TBCEL
LRCH2	0.554277		SELM	0.369528		TIMP2
NID1	0.554275		FNDC3A	0.369479		MRC2
CREBL2	0.554256		F2R	0.369449		TRAM1
ERLEC1	0.554093		GXYLT2	0.369277		LAMA2
AP001189.3	0.554022		CTHRC1	0.369039		PSAP
TNS1	0.553863		RNF144A	0.36882		EIF2AK4
COPA	0.553751		PDE3A	0.368673		DKK3
ZNF281	0.553729		POSTN	0.368563		DDR2
CCSER2	0.553652		PAM	0.367749		CTHRC1
NAGA	0.552901		NPTN	0.367591		DCUN1D4
NREP	0.552668		SGTB	0.367486		GNG10
HMCN1	0.552612		NEXN	0.367194		TIMP3
CTDSP2	0.552553		PAPSS1	0.366947		COL10A1
GPX8	0.552512		DNASE2	0.366683		SYTL2
SH3PXD2B	0.552398		RHOQ	0.366606		FZD6
NBAS	0.552068		MPP1	0.366564		COL1A2
MAN2A1	0.552035		FUT4	0.366459		LDLRAD4
CDC27	0.551944		TRPC1	0.366437		TLR4
TRIM23	0.551931		KIAA1211	0.366429		MAP1B
DYRK2	0.551897		ZC3H7A	0.366123		ADAMTS2
RASGRF2	0.551841		MCOLN3	0.366008		ROCK1
STK17B	0.551826		SH3BGRL	0.366003		AKAP11
RBFOX2	0.551278		TSPAN9	0.36583		IKBIP
TCTN3	0.551035		EMILIN1	0.365526		SERINC3
PIGK	0.550899		MXRA7	0.364517		SEC23A
TMED7	0.550807		TMEM230	0.364177		PXDN
SNTB1	0.550729		HOXB2	0.364157		PRRX1
ZBTB38	0.55045		PLOD1	0.364046		GXYLT2
ECM2	0.550382		ENPP1	0.364001		ZDHHC17
EMC1	0.550334		TRAM1	0.363771		SDC2
ITFG1	0.550088		ACVR1	0.363425		NPTN
LAMA4	0.550046		SLC1A3	0.363325		PRKCA
SKIL	0.54998		ARSI	0.363269		AMPH
FUT8	0.549957		SLC39A8	0.363233		MORF4L1
ANKRD50	0.549889		TMEM55A	0.363144		HEPH
RECQL	0.549861		APOE	0.363089		SBF2
RRM2B	0.549849		CTSK	0.362982		PHLPP2
PALLD	0.549539		C1RL	0.362964		RELL1
PIK3R1	0.549359		RCN3	0.362873		SEC22C
PDGFRB	0.549236		ARHGAP18	0.362865		TM6SF1
FBN1	0.548932		TOX2	0.362253		C1S
TMED7-TICAM2	0.548786		SNX7	0.362211		CHPF2
P3H1	0.548737		DCBLD2	0.362037		PHTF2
ZNF484	0.548731		C12orf57	0.361501		ZBTB41
AC241585.1	0.548469		HNRNPDL	0.361452		MRAS
NUAK1	0.548444		OLFML3	0.361274		SCMH1
FAM114A1	0.547844		ARL6	0.360946		FERMT2
EXT2	0.547691		ZRSR2	0.360693		TMCO3
COL5A2	0.547418		HSPG2	0.360646		ARHGAP28
LRRC32	0.547311		MRFAP1	0.360568		LMAN1
DENND5A	0.547201		RCHY1	0.36055		CHST3
GNA12	0.546905		DACT1	0.360539		COL1A1
CANX	0.546848		RGS17	0.360539		DNAJC10
FAM120B	0.546837		PCDH18	0.360259		FNIP2
ASAP1	0.546592		WIPI1	0.360212		GLT8D2
CCDC88A	0.546282		C5orf15	0.359807		BICD1
PURA	0.546268		MSRB3	0.359673		ZFX
TMEM131	0.545857		FUT8	0.359244		TWSG1
BOD1L1	0.545792		NHLRC3	0.358692		RCHY1
RNF14	0.54565		FCGRT	0.35841		LYSMD3
GNPTAB	0.545623		TCF12	0.358175		ARMC9
NTN4	0.545596		SPCS1	0.358044		PRKG1
GUCY1B1	0.545547		CEP85L	0.357976		TTC33
MCFD2	0.545126		B3GNT9	0.357938		OLFML3
SLC37A3	0.544756		TSPAN4	0.357781		CASD1
MAP3K3	0.544597		IQSEC1	0.35762		COG6
EFR3A	0.544567		CYBRD1	0.35696		KDELR3
GIT2	0.54449		CNN3	0.356879		AEBP1
MPDZ	0.544446		SHOX2	0.356637		IRF2
PPP1R12A	0.544394		CD81	0.35642		GEM
SOAT1	0.544264		RHOC	0.356212		PAPSS1
CD164	0.544253		LIMS1	0.356023		TGFB2
OLFML2B	0.54413		EPB41L2	0.35581		L3MBTL3
COL18A1	0.544115		WISP1	0.355768		TBC1D1
SPPL2A	0.544025		FAM229B	0.355749		PLXND1
RECK	0.543458		HTRA1	0.355448		MMD
TMX4	0.543407		ATP8B2	0.355338		MAN1A1
FNDC3A	0.543351		MARVELD1	0.354798		COL6A1
RHOBTB1	0.543278		KIAA1462	0.354748		LIX1L
SH3GLB1	0.543051		HEPH	0.354318		ATF2
LPP	0.542997		ST6GAL2	0.354296		EPHA3
NBR1	0.54289		SORL1	0.354293		RHOQ
ATP10A	0.54287		VKORC1	0.354064		NCKAP5L
SLC35B4	0.54287		REEP5	0.35379		ZNF275
SYNE1	0.542552		STARD3NL	0.352724		COPB1
CHSY3	0.542466		LHFPL2	0.352685		HEXB
SSPN	0.542463		FPR3	0.352489		PLOD1
ILK	0.542196		B3GNT2	0.352038		SFRP2
LHFPL6	0.541806		COL10A1	0.351897		ENPP1
ANKRD40	0.541761		TMEM204	0.351678		SORL1
COL3A1	0.541607		VCAN	0.351587		COLEC12
DLC1	0.541148		TMEM30A	0.351543		FHOD3
FRS2	0.540998		PAG1	0.351532		CEP85L
BNC2	0.540781		DNAJB14	0.351501		TPST1
IL1R1	0.540522		LAMP2	0.3513		FAM13A
LCA5	0.540479		MBTPS2	0.350955		ATP8B2
EPB41L2	0.540416		IFNAR2	0.350815		MAGI2-AS3
SRGAP2B	0.540325		RGS10	0.350589		JAM3
TAB2	0.540316		2022-09-02	0.350589		VIM
UNC5C	0.540194		PTTG1IP	0.350512		MITF
TNFSF4	0.540061		MAGEH1	0.350385		TNIK
FKBP7	0.539981		SLC2A5	0.350347		SLC30A1
PDE4DIP	0.539681		SERPINH1	0.350236		TGFBR2
LOXL2	0.539577		POMGNT1	0.350095		SLC2A10
ARHGAP18	0.539491		UBTD2	0.350013		TOR1AIP1
NF1	0.539222		TPST1	0.349955		CHST11
TMEM47	0.539088		PPM1K	0.349874		EPDR1
SLC15A4	0.53889		PMEPA1	0.349612		COL12A1
STARD8	0.538768		C1orf54	0.349241		UTRN
IQSEC1	0.538429		SLC2A10	0.348936		SMURF2
POLR2B	0.538404		GPC4	0.348529		IFNAR2
HRH2	0.538388		TNFSF4	0.348459		FAM168A
CDYL2	0.538348		SLC6A6	0.347988		GPR34
TMEM140	0.538214		PDE8A	0.347861		TSPYL4
HEYL	0.538208		DKK3	0.347393		SLC39A14
LINC00654	0.537887		AEBP1	0.347027		HECTD2
ETS1	0.537801		KANK4	0.346663		ERCC6L2
ADPRH	0.537577		CLEC11A	0.3466		P4HA1
EID1	0.537511		TSHZ3	0.346457		NAP1L3
ACTR2	0.537044		TMEM200A	0.346229		CGGBP1
SYT11	0.536834		PCOLCE	0.346182		ACSS3
GUCY1A2	0.536744		TTYH3	0.346139		TGFB3
MTMR6	0.536736		LOC400043	0.34521		DSG2
LNPEP	0.536635		SCG5	0.3452		PDGFC
NCOR2	0.536603		TYROBP	0.345117		FBXO32
TNFAIP6	0.536152		PHC2	0.345089		CDK14
IKZF4	0.536064		SPARC	0.345029		GLI3
ZNF469	0.535688		TBC1D9	0.344749		IFNAR1
ZCCHC24	0.535525		IFNAR1	0.34445		VASH1
SDC3	0.535326		KLHL5	0.344418		RHOBTB3
COL4A1	0.535298		SYAP1	0.344409		SLFN11
PTK7	0.5352		CASK	0.344007		FPR3
ATF6	0.534991		PRDX4	0.343496		SYNC
ZNF25	0.534821		GCNT1	0.343287		COL6A2
ARHGEF17	0.5347		CADM1	0.343005		LARP6
HSPA13	0.534509		ZNF469	0.342734		BBS9
PIP4P2	0.534344		PFN2	0.342508		WDR35
CNN3	0.534287		LZTFL1	0.342457		ABI2
PDE3A	0.534247		WRB	0.342356		FILIP1L
KANK2	0.533686		MAN1A1	0.342292		EMILIN1
HELZ	0.533685		LOC153577	0.342156
RP2	0.533627		PLOD3	0.342132
POSTN	0.533622		NPHP1	0.342075
AKAP13	0.533412		EDEM2	0.34176
SH3BP4	0.533199		PGM1	0.341448
TP53BP1	0.53305		SOCS5	0.340584
CRTC3	0.532978		SMAD7	0.340495
PLOD2	0.532943		ERLEC1	0.340382
HPS3	0.532791		GRP	0.340033
AXL	0.532456		LOC100132891	0.339569
GOPC	0.532302		LAMB1	0.339283
CDH11	0.532265		ARSB	0.339255
CCN4	0.532246		CYP20A1	0.339044
NOL4L	0.532206		ARHGEF40	0.338968
ANAPC1P4	0.532191		SLC35A2	0.338815
MICAL2	0.532153		PHTF2	0.338725
TMEM30A	0.53212		EVA1A	0.338633
RPS6KC1	0.531982		ILK	0.338507
ARL6IP5	0.531656		COL6A3	0.338246
TBC1D19	0.531468		LARP6	0.337954
PPFIBP1	0.531318		CSGALNACT2	0.337906
PLCL1	0.531217		KCNE4	0.337872
GBF1	0.531215		ETS1	0.33787
AFF4	0.531143		RECK	0.33777
BICC1	0.531039		APH1B	0.337611
CTBS	0.530956		ARFRP1	0.337605
ROR1	0.53094		LOC153682	0.337461
AKAP12	0.530439		SEC23A	0.337359
COL24A1	0.530434		NPC2	0.336637
FBLN2	0.530431		HEYL	0.33638
PDZD8	0.530393		SEC24B	0.336323
TBC1D9	0.530195		RWDD3	0.336257
ARHGEF6	0.530157		KPNA5	0.335924
SCAMP1	0.529524		TRIO	0.335761
PMP22	0.529434		ADRBK2	0.335437
PTPRM	0.52925		FKBP7	0.3352
UGGT1	0.529214		NKX3-2	0.33519
TICAM2	0.529181		CCDC104	0.335155
PAPSS2	0.529159		PPAP2A	0.335095
BBX	0.529126		LRCH2	0.335053
LRP1	0.529059		LAMA4	0.334989
KCNE4	0.529051		TCTN3	0.334942
HNRNPLL	0.528891		SLC39A14	0.334885
SECISBP2L	0.52888		AZI2	0.334582
DIXDC1	0.528798		TCTN1	0.334468
ADD1	0.528749		ARFGAP3	0.33425
DCHS1	0.528612		STK17B	0.334122
SUN2	0.528352		FLJ31306	0.333974
SPOCK1	0.528262		PRRX1	0.333944
ITGA5	0.528178		EDEM1	0.333557
ITGA4	0.528072		PPFIBP1	0.333412
ATP6AP2	0.527981		MDK	0.332881
RAP2C-AS1	0.52797		SNAP25	0.332654
GINM1	0.527943		GNG10	0.332417
CTNNB1	0.527943		TMSB4X	0.332404
PTTG1IP	0.527939		ST8SIA2	0.332218
SHOC2	0.527926		TRPC4AP	0.332183
SOS1	0.527916		CHSY3	0.332135
EOGT	0.527775		LOC101927027	0.33198
HMG20A	0.527669		ITGA1	0.331722
PCDHGA12	0.527662		CRTAP	0.33168
PJA2	0.527596		WDR35	0.331613
GALNT10	0.527552		FCGR2C	0.331283
RAB8B	0.527242		TMEM25	0.331269
MFAP3	0.527151		EPHA3	0.331143
CDC42EP3	0.527105		FLI1	0.330994
MEIS3P1	0.526827		GGT5	0.330933
KIFBP	0.526813		DYNC2LI1	0.330815
LASP1	0.526775		TRIM23	0.33057
SPIN1	0.5266		UGDH	0.330323
OLFML1	0.526599		HEY1	0.330287
WIPF1	0.526597		DEXI	0.330264
PPP3CB	0.526336		TMEM176A	0.330113
WWC2	0.52619		CNN2	0.329987
RBMS3	0.526135		LINC01116	0.3299
PIP4K2B	0.526101		THBS2	0.329738
RTL6	0.52597		F2RL2	0.329478
SPARC	0.525879		ZNF251	0.329366
STBD1	0.525714		MGAT2	0.329085
FAM171B	0.525459		SNX10	0.328615
KIF26B	0.525453		KDELC1	0.328035
PIK3CA	0.52545		SPATS2	0.327627
OS9	0.525359		COL5A2	0.327385
SLC39A10	0.525264		S1PR3	0.327203
TNPO1	0.524999		COL1A2	0.327136
AC104083.1	0.524888		MAGED1	0.326914
PTEN	0.524866		ECI2	0.326876
EDNRA	0.524696		UEVLD	0.326863
DOK6	0.524691		COG6	0.326707
APBB2	0.524635		MMP14	0.326656
RC3H2	0.524306		TUBA1A	0.326548
PAG1	0.524236		AXIN2	0.326493
GOLM1	0.524168		SLFN11	0.32645
THBS1	0.524119		EML1	0.32638
ATF7	0.524033		PPAPDC1A	0.326378
EFCAB14	0.523883		SCMH1	0.326279
ROCK2	0.52379		ITSN1	0.326182
MINAR1	0.523753		AGO4	0.325931
FAF2	0.523734		ISLR	0.325861
CREBRF	0.523475		LITAF	0.325749
SEC63	0.523437		FBXL7	0.325647
BPNT2	0.523349		CLEC5A	0.325334
TBCEL	0.523324		DOCK11	0.325222
GPR107	0.523213		ADAM12	0.324897
RSPRY1	0.522928		RWDD2A	0.324892
TIMP2	0.522848		ZMYM6	0.324809
MRC2	0.522699		2022-09-06	0.324677
TLN1	0.522622		SH2B3	0.324636
AC005562.1	0.522541		APBB2	0.324635
TRAM1	0.522475		LOXL1	0.324407
LAMA2	0.522328		ARMCX3	0.324217
PSAP	0.522321		ZBTB10	0.324156
WDFY1	0.522249		L3MBTL3	0.324116
CMTM1	0.522128		SH3PXD2B	0.324089
EPS15	0.521978		LINC00094	0.32352
CORO2B	0.521633		IFIT5	0.323483
FRYL	0.521628		CCDC88A	0.323404
SMARCA5	0.521454		REEP3	0.322992
EIF2AK4	0.521205		SOX11	0.322971
CCDC50	0.521157		FAM134A	0.322821
DKK3	0.520936		FOXO1	0.322596
RAP1B	0.520893		TRIM68	0.322407
DDR2	0.520851		MORF4L1	0.322384
AC087286.2	0.520756		ADAMTS2	0.322369
AC015922.2	0.520707		SLC25A24	0.322241
CAND1	0.520681		EVC	0.322217
VPS13B	0.520628		BAIAP2-AS1	0.322161
CTHRC1	0.520379		HEXB	0.321975
DCUN1D4	0.520339		OBSL1	0.321829
ZFPM2	0.520261		TTC8	0.321765
GNG10	0.520153		FERMT2	0.321455
ARID1B	0.520123		TCEA2	0.321424
TIMP3	0.520089		ZNF365	0.321411
COL10A1	0.51998		DMD	0.321358
UTP14C	0.519893		FBN1	0.321289
ZC3H7B	0.519837		LOC101927482	0.321239
SYTL2	0.519635		LOC101928963	0.32119
C3orf80	0.519598		ZNF680	0.32119
RUSC2	0.519515		MMP7	0.321152
FZD6	0.519411		COL6A2	0.321114
COL1A2	0.51937		ZSCAN2	0.320782
LDLRAD4	0.519329		THY1	0.320679
DIPK1A	0.519257		TMEM39A	0.320461
H6PD	0.5191		PLD3	0.320406
ADAR	0.518963		TGFB3	0.320307
TLR4	0.518916		MEGF10	0.320142
MAP1B	0.518713		OLFML2B	0.319869
ADAMTS2	0.518635		SDC3	0.319821
ROCK1	0.518601		GDE1	0.319691
ENPEP	0.518494		NUAK1	0.319545
CCR8	0.518056		ITGB2	0.319425
NOMO2	0.517947		CALD1	0.319404
AC022509.3	0.517867		RCBTB1	0.319212
LRCH1	0.51778		ARCN1	0.319193
NUP54	0.517607		VIM	0.318886
GTDC1	0.517526		ZNF75D	0.318883
CLASP1	0.517389		NAP1L3	0.318813
AKAP11	0.517378		PRKD3	0.318799
CREB3L2	0.517186		SBF2	0.318633
MFGE8	0.517115		COL16A1	0.318572
IKBIP	0.5171		CD276	0.318429
ERAP1	0.517014		DDOST	0.318389
MBTPS1	0.516944		TMF1	0.318299
STARD4-AS1	0.516938		MEF2C	0.318168
SERINC3	0.516823		SERPINF1	0.317975
SEC23A	0.51677		PLXND1	0.317872
PXDN	0.516733		DIXDC1	0.317661
BMPR1A	0.516415		CTDSP2	0.317418
PRRX1	0.516347		CERCAM	0.317313
CRISPLD2	0.516276		SEC14L2	0.317064
GXYLT2	0.516261		DCBLD1	0.317005
LINC01614	0.516158		TMEM176B	0.316926
ZDHHC17	0.516103		NECAP1	0.316723
SPTBN1	0.516057		TP53RK	0.316582
SDC2	0.516042		CYBB	0.316517
NPTN	0.515999		FZD6	0.316357
PRKCA	0.515777		C1QC	0.316354
SEC22B	0.515736		RBM7	0.316319
AMPH	0.515719		GSTO1	0.316311
MORF4L1	0.515622		DAP	0.316208
PHF3	0.515599		CMKLR1	0.315946
DNAJC14	0.51547		ST3GAL6	0.315921
HEPH	0.515016		ZBED5-AS1	0.315892
PTPN14	0.514764		NTAN1	0.31534
SBF2	0.514747		CD151	0.315242
PHLPP2	0.514744		FHOD3	0.314749
MED13	0.514671		SYNC	0.314133
RELL1	0.51466		FAM101B	0.314077
MMP16	0.514531		FAM92A1	0.313911
SEC22C	0.514397		ARL4C	0.313894
ZNF532	0.5142		C4orf46	0.313736
TMEM35B	0.514126		RARRES2	0.313593
C6orf89	0.513881		CHN1	0.313394
TBCK	0.513829		PLXDC2	0.313393
TRAM2	0.513806		OAT	0.313043
PCNX4	0.51365		GINM1	0.312818
ASPH	0.513619		FAM105A	0.312737
ANKIB1	0.513555		TIAM2	0.312639
TSHZ2	0.513396		LUC7L	0.31263
MIGA1	0.513372		TM9SF1	0.31249
KCTD12	0.513111		CEP290	0.312449
BMP8A	0.512747		SLC22A15	0.312023
USP38	0.512692		GEM	0.311789
PGM2L1	0.512681		LOC374443	0.311754
TM6SF1	0.512631		LAPTM5	0.311531
ARHGAP21	0.512388		FNBP1L	0.311377
NBPF9	0.512319		SH3KBP1	0.311302
MTDH	0.512298		TM6SF1	0.311249
ADGRF5	0.512272		LIX1L	0.311133
C1S	0.512141		PCSK1N	0.311125
ASAP2	0.512051		KIAA0247	0.311122
CHPF2	0.511991		GUCY1A2	0.310938
DERL1	0.511982		LTC4S	0.310886
IBTK	0.511959		KIF26B	0.310788
PHTF2	0.511924		OLFML1	0.310736
ZBTB41	0.511798		PCNP	0.310616
MRAS	0.511768		PTBP2	0.310515
PTK2	0.511748		RBM43	0.310088
SCMH1	0.51174		TGOLN2	0.309994
SNX19	0.511735		MAGI2-AS3	0.30998
ERBIN	0.511708		CLMP	0.309868
FERMT2	0.511639		SFRP2	0.30985
COL4A2	0.511563		MINPP1	0.309832
PHC3	0.511493		GLIPR2	0.30972
TMCO3	0.511399		TBC1D8B	0.309583
DYNC1LI2	0.511397		RNASE4	0.309416
TMEM245	0.511312		RUNX1-IT1	0.309406
ARHGAP29	0.511179		SIGLEC10	0.30921
OSBPL8	0.511121		SLC7A7	0.309127
TANC2	0.511098		ENC1	0.309097
ARHGAP28	0.510709		DCUN1D4	0.309089
SHROOM4	0.510667		ME2	0.309069
LMAN1	0.510627		TMEM8A	0.308877
HIVEP2	0.510177		C21orf33	0.308699
CERS2	0.510068		CFI	0.308532
AC009812.3	0.510056		HEXA	0.30841
ZNF45	0.510056		CCPG1	0.308319
ICAM1	0.510027		MFAP2	0.308299
CHST3	0.509973		DRAM2	0.308087
FAT4	0.50986		SEC11A	0.308079
COL1A1	0.509839		EXOG	0.307838
DNAJC10	0.509718		CMTM7	0.307682
FNIP2	0.509638		VOPP1	0.307633
ATXN1	0.509626		DAB2	0.307538
PAK2	0.509292		HNRNPK	0.307311
PIEZO2	0.509167		SH3RF1	0.307265
CYP2U1	0.509141		NAA40	0.307156
FGD5	0.509022		BMP1	0.307046
GLT8D2	0.508893		TRPV2	0.306794
AC090559.1	0.50889		NOX4	0.306083
BICD1	0.508689		SPCS3	0.306007
FOXN3	0.508616		LINC00312	0.305977
ZFX	0.508616		C19orf10	0.305792
SPSB1	0.508438		GNG2	0.305695
TWSG1	0.508028		ALDH18A1	0.305628
VGLL4	0.508021		MLLT11	0.305564
ZMPSTE24	0.507994		ZNF275	0.30547
MGAT1	0.507892		PTGER2	0.305431
CSF1	0.507663		MXRA8	0.305124
RCHY1	0.5076		FBLN2	0.305025
ARHGAP6	0.507584		ZBED8	0.304972
CDK17	0.507542		TMEM140	0.30495
CLOCK	0.507505		ZBTB41	0.304878
STAM2	0.507491		TNFSF13B	0.304875
ABCC9	0.507481		COL3A1	0.304638
RERE	0.507423		TCEAL8	0.304614
LYSMD3	0.507406		TMEM136	0.30457
DSTYK	0.507327		EXT2	0.304565
VIRMA	0.507314		TNFRSF12A	0.304516
ARMC9	0.507291		SLC39A7	0.304243
RPS6KA2	0.507201		BFAR	0.304155
PRKG1	0.507176		CLCC1	0.304149
PIKFYVE	0.50711		ZNF704	0.303619
PEA15	0.50705		ST5	0.303338
GPC6	0.507007		LIPA	0.303333
TTC33	0.506965		PDE7A	0.303143
NEO1	0.506957		ASXL1	0.303109
GCC2	0.506929		FZD1	0.302924
TMEM248	0.506893		TMEM128	0.302808
OLFML3	0.506847		GAP43	0.302742
CASD1	0.506716		ODF2L	0.302598
COG6	0.506648		YPEL5	0.302442
RNF180	0.506494		DNAJC10	0.30244
MKLN1	0.506474		TSPYL4	0.302414
IQSEC2	0.506321		G3BP2	0.302381
MYH9	0.506166		P2RX4	0.30238
HECW2	0.505998		FILIP1L	0.302194
KDELR3	0.505821		LOC100505501	0.302158
SESTD1	0.505815		SMURF2	0.302131
TMEM50A	0.505723		MFSD10	0.302095
TM9SF3	0.505555		IRF2	0.302088
VPS39	0.505526		LOC100505915	0.301954
SUSD1	0.505341		HEG1	0.301904
TEAD1	0.50532		ANXA3	0.301808
AEBP1	0.505136		CA5BP1	0.301692
EDA2R	0.505129		NINJ1	0.301556
NR3C1	0.505087		STK38L	0.301529
IRF2	0.505058		TMCO3	0.30149
VCPIP1	0.504881		C1QA	0.301467
DOCK1	0.504731		HNMT	0.301378
GEM	0.504706		RARB	0.301337
PAPSS1	0.504649		GNPTAB	0.301228
TGFB2	0.504552		IL15	0.301198
ZNF423	0.50438		CST1	0.301048
L3MBTL3	0.504357		BBS9	0.300947
TBC1D1	0.50433		ST6GALNAC6	0.300936
MBNL1	0.504321		HYAL2	0.300903
BMERB1	0.504299		BDH2	0.300898
APLP2	0.504203		TWSG1	0.300891
TBC1D9B	0.504201		HSPB11	0.300855
XYLT2	0.504106		PXDN	0.300758
NEDD1	0.504105		QPCT	0.30075
PLXND1	0.504019		WDR19	0.300649
FYN	0.503677		AX746823	0.300597
ALDH1B1	0.503657		C7orf63	0.300571
ZNF81	0.503577		TM2D1	0.300567
CDKL5	0.503261		ARL1	0.300537
VSTM4	0.503245		KLHL22	0.300533
TRAPPC11	0.503115		PICALM	0.300402
GPRIN3	0.503098		TAGLN	0.300226
MMD	0.502851		SALL4	0.300171
TCF7L2	0.50275		RUNX2	0.300171
MORF4L1P1	0.502643		SFXN3	0.300087
SEL1L	0.502603		DCP1B	0.300015
MAN1A1	0.502547		SAMD4A	0.299989
COL6A1	0.502457		ATL1	0.2999
LIX1L	0.502238		PON3	0.299388
MRTFA	0.502127		BICD1	0.299295
DPY19L4	0.50212		SENP6	0.299279
RNF41	0.502114		ZKSCAN7	0.29922
BLOC1S6	0.501983		ZDHHC16	0.299111
GRAMD1A	0.501973		C1QB	0.299065
FAM131B	0.501946		ORMDL3	0.298793
CEP135	0.501938		SNORD114-3	0.298784
SURF4	0.501892		PALLD	0.298635
ATF2	0.501844		COL1A1	0.298627
ADAMTS6	0.50173		ARL3	0.298564
EPHA3	0.501715		AL132709.8	0.298555
EIF2AK2	0.501709		CTSB	0.298428
MOB1A	0.501525		METTL21B	0.298425
RHOQ	0.5015		RP11-642D21.1	0.298303
CLTC	0.501475		TNIK	0.298244
ELOVL5	0.501304		CCDC92	0.298181
NCKAP5L	0.501205		USP47	0.298153
PTAR1	0.501169		TOR1A	0.298148
MEGF8	0.501079		RHOBTB3	0.29808
WDR7	0.501067		LCP1	0.297994
ZNF275	0.501059		C1GALT1C1	0.297988
COPB1	0.500874		FCGR2A	0.297909
SCAF8	0.500815		C19orf66	0.297881
EP300	0.500792		LOC101927204	0.29784
HEXB	0.50079		LOXL3	0.297834
KIFAP3	0.500732		FAM195B	0.297799
OSTM1	0.500717		RAB11FIP2	0.297743
BACE1	0.500657		PIGK	0.297717
MEF2D	0.500655		VGLL3	0.29746
WWTR1	0.500627		SMARCAL1	0.29734
HIVEP3	0.500474		SSR3	0.297151
P4HA2	0.500473		TCEAL7	0.296954
XPR1	0.500406		CXorf38	0.296923
NTM	0.500401		PRUNE2	0.296896
PLOD1	0.500384		MERTK	0.296803
DISP1	0.500362		CLSTN3	0.296714
CACNA1C	0.500183		ZBED1	0.29659
PRDM2	0.499945		TMEM220	0.296146
PDIA6	0.499942		MMD	0.296144
ADAMTS7	0.499689		BLOC1S4	0.295932
MMP2	0.499641		SERPINE1	0.295837
SETX	0.499636		MAP1B	0.295826
SFRP2	0.499543		TOR1AIP1	0.295794
MSANTD3-TMEFF1	0.499418		FOXP1	0.295701
ARL15	0.499251		SORCS2	0.295611
KLHL8	0.499209		AMIGO2	0.295576
ENPP1	0.499143		SNX4	0.295524
CD93	0.499111		ANKMY2	0.295377
CRIM1	0.499002		TBC1D19	0.295329
MAP1A	0.499001		PLEKHA4	0.295326
SORL1	0.498968		C8orf88	0.295305
FLT1	0.498949		RAI14	0.295135
VCL	0.498949		SH3GLB1	0.295059
GRK3	0.498888		CTSA	0.29503
SEC24A	0.498827		GRAMD3	0.295016
EBF1	0.498802		CHST3	0.294846
RBPJ	0.498768		ACSF2	0.29482
RAB43	0.498709		SLC22A4	0.294743
PDS5B	0.498576		NID2	0.294737
PTENP1	0.498517		TBCEL	0.294721
COLEC12	0.498467		LMCD1	0.294717
TRANK1	0.498461		ACTR8	0.294664
ARHGAP1	0.498415		ATP8B4	0.294644
CIC	0.498284		AP2B1	0.294533
ITGA11	0.49796		NID1	0.294354
ZFYVE1	0.497891		ETV6	0.294347
PARP11	0.49789		ACP2	0.294251
FHOD3	0.497855		NXPE3	0.294113
TMEM43	0.497732		AGAP6	0.29408
PIP4K2A	0.49752		TRIM5	0.294014
DCK	0.497433		COL5A1	0.293931
KCND2	0.497304		SMAD1	0.293845
TMEM214	0.497266		PEAK1	0.293758
CEP85L	0.497221		SERINC3	0.293733
ADAMTS5	0.497164		DHX35	0.293698
TPST1	0.497006		LRRN1	0.293639
ABRAXAS1	0.496995		C9orf89	0.293609
FAM13A	0.496949		GAL3ST4	0.293587
C5orf24	0.496921		ACSS3	0.29356
PCDHGA4	0.496921		MOV10	0.293466
CD302	0.496887		C1orf213	0.293336
AC112721.2	0.496803		IFFO1	0.293289
TOMM40P4	0.496699		BICC1	0.293261
POFUT1	0.496695		ZNF697	0.293206
ARID5B	0.496692		SCD5	0.293201
TTC37	0.496151		LRRC15	0.293155
RAB33B	0.496107		OST4	0.293117
ATP8B2	0.495932		CDK14	0.292925
ZNF805	0.495898		COL8A1	0.292888
RAB43P1	0.495758		IQGAP2	0.292886
MED14	0.495609		TIRAP	0.292822
MAML1	0.495591		COL11A1	0.292678
RBM27	0.495574		ANKRD10	0.29266
PIP5K1C	0.495534		MFSD1	0.292449
HFE	0.495519		TMX4	0.292378
PPP1R9B	0.495475		KLF9	0.292303
MAGI2-AS3	0.495459		SMCO4	0.292195
TFPI	0.495451		RELL1	0.29199
HIP1	0.495405		FAS	0.291981
CEP112	0.4953		REPS2	0.291813
USP25	0.495267		UBTD1	0.291714
COX18	0.495247		CHPF	0.291708
LIFR	0.495158		HTRA3	0.291702
TAOK1	0.495137		SRI	0.291654
PDE10A	0.49511		PQLC2	0.291649
EXOC7	0.495106		CDC42SE2	0.291586
UGGT2	0.495021		FAM134B	0.291539
YTHDF3	0.49498		CNRIP1	0.291417
RCAN2	0.494972		ITPRIPL2	0.291333
CSMD2	0.494907		SYT11	0.291323
JAM3	0.494857		SLC2A4RG	0.29119
OTUD4	0.494684		GOLM1	0.291094
RO60	0.494294		PPEF1	0.291031
AC009093.1	0.49418		ZNF438	0.290988
ADAM17	0.494157		DYNLT1	0.290898
ARFIP1	0.494135		TCF4	0.290793
AC138392.1	0.494045		COL12A1	0.290583
RIPOR1	0.493804		XYLT1	0.290506
IL7R	0.49377		PHLPP2	0.290355
RAP1A	0.493732		TRAF5	0.290326
DET1	0.493716		COPS8	0.290196
VIM	0.493658		B4GALT1	0.289902
MITF	0.493631		CHSY1	0.289886
DSE	0.493627		FAM114A1	0.289822
AC079298.3	0.493624		BNC2	0.289761
SACS	0.493501		STX2	0.289444
TNIK	0.493389		C20orf194	0.289437
SKI	0.493206		COLEC12	0.289239
CEP104	0.493168		ENOPH1	0.289076
SLC30A1	0.493154		ZFX	0.288727
CSNK1G3	0.493069		CCDC71L	0.288667
SRBD1	0.492977		CRYZL1	0.288484
ZKSCAN8	0.492791		CPA6	0.288332
GARRE1	0.492659		PTGFRN	0.288185
FBLN5	0.492654		LOC93622	0.288161
PODXL	0.492653		AKAP12	0.288136
TGFBR2	0.492635		KLHL3	0.288013
PNMA2	0.492483		C11orf68	0.287802
ARNT	0.492367		STAT2	0.2877
NRP2	0.492326		MPV17	0.287686
ZNF521	0.492308		RP4-781L3.1	0.287678
SLC2A10	0.492252		RAB23	0.28765
WBP1L	0.492197		HK3	0.287632
DCTN4	0.492038		ROR2	0.28748
CHST14	0.492004		ZNF671	0.287427
TOR1AIP1	0.491982		PLOD2	0.287364
ABL2	0.491759		TOX	0.287301
LIMK1	0.491705		WIPF1	0.287152
KLHL20	0.491669		ARHGAP28	0.286938
ITGA9	0.491643		LAMA2	0.286872
CHST11	0.49164		ZNF652	0.286865
FIBIN	0.49162		ZNFX1	0.286862
TSTD2	0.491523		HDGFRP3	0.286789
PLPP1	0.491449		TIMP2	0.286563
FMN1	0.491336		ASMTL	0.286523
TUG1	0.491092		MGC24103	0.286441
ZFP1	0.491055		LOC286272	0.286315
POFUT2	0.490934		LYSMD3	0.286122
TBC1D5	0.490914		VASH1	0.28601
EPDR1	0.490805		GLRB	0.285978
SMPD1	0.490782		SEMA3C	0.285797
PUM1	0.490741		PDLIM3	0.285751
PRDM8	0.490575		QKI	0.285711
EVI5	0.490558		MMP13	0.285688
BIRC6	0.490516		CASD1	0.28566
COL12A1	0.490512		FKBP14	0.285642
DCAF7	0.490216		DDAH1	0.285538
TNFRSF9	0.490112		EDNRA	0.285455
KDM3B	0.489834		C1orf216	0.285391
CYLD	0.489824		BBS5	0.285031
ATRX	0.489807		PIK3AP1	0.284925
LPAR4	0.489764		HMCN1	0.284837
CCDC170	0.489761		ANTXR2	0.284749
SMARCAD1	0.489443		NBPF20	0.284733
MAPRE2	0.489428		UPRT	0.28472
KIAA1191	0.489353		PRICKLE1	0.284508
ENTPD1	0.489352		RPN2	0.284397
PTPRB	0.489314		TNS1	0.284378
ECE1	0.489217		RAB8B	0.284369
AL450326.1	0.489166		CD99L2	0.284235
UTRN	0.489053		EIF2AK4	0.283974
NOMO1	0.48902		PELO	0.283967
LRRC37A16P	0.488754		FCER1G	0.283742
DMXL2	0.488623		LAIR1	0.283731
MARCHF1	0.488606		GLI3	0.283592
SLC26A2	0.488549		DEGS1	0.2835
TTBK2	0.488539		DNM3OS	0.283472
SMURF2	0.488511		LINC00888	0.283427
ELMO1	0.488409		COL18A1	0.283273
IFNAR2	0.488353		CD58	0.283146
ZFR	0.488324		C1R	0.28313
LAMB2	0.488317		B3GNT1	0.283029
TCP11L1	0.488309		STT3A	0.282758
FAM168A	0.488191		EGFLAM	0.282735
GPR34	0.48818		KLHL42	0.28272
ESYT1	0.488169		SLC24A2	0.282716
LRP12	0.487985		ZCCHC24	0.282655
ZNF445	0.487911		FAM168A	0.282654
TSPYL4	0.48783		ROCK1	0.282612
PTPRG	0.487809		ACE	0.28253
SLC39A14	0.487723		SLC39A6	0.282366
ARHGAP20	0.487545		ARMCX1	0.282285
HHIPL1	0.487525		AP1S2	0.282271
GFPT1	0.487517		AXL	0.28225
HECTD2	0.487516		HSF2	0.282201
MEF2A	0.487426		TGFB1I1	0.282197
ITGA2	0.487418		SLFN12	0.282182
MIB1	0.487397		HES6	0.282171
ZNF462	0.487262		PVRL3	0.282133
ERCC6L2	0.48725		EPHB2	0.282096
ZNF41	0.487241		DHDDS	0.282
POGLUT2	0.487181		UTRN	0.281949
ZKSCAN5	0.487063		ERCC6L2	0.28183
P4HA1	0.487026		ANGPTL2	0.281807
KIAA1755	0.486693		TMEM98	0.281642
TK2	0.48665		RSBN1	0.281638
KDR	0.486647		FILIP1	0.281472
NAP1L3	0.486521		PSMA1	0.281421
HYOU1	0.486514		RP11-403P17.3	0.281406
SLC41A1	0.486464		POLI	0.281292
FBXL4	0.486406		LANCL1	0.281213
CGGBP1	0.486393		LDOC1L	0.281144
CCDC80	0.486392		DZIP1	0.281048
ATRN	0.48634		IFITM3	0.280975
USP33	0.486315		ENY2	0.280909
ADAMTS4	0.486193		MGP	0.280861
ACSS3	0.48614		BTN2A1	0.280794
TGFB3	0.485796		MMP11	0.280709
ETV1	0.48579		GREM1	0.280651
DSG2	0.485785		GALNT10	0.280596
OSGIN2	0.485763		FAM109B	0.280509
TMOD2	0.485654		TLR2	0.280407
BTBD8	0.4855		SH3TC1	0.280263
NSD1	0.485427		MRC2	0.280248
CREB3L1	0.485356		MYL9	0.280025
INSR	0.48533		MITF	0.279911
SLC17A5	0.485166		POLR3GL	0.279851
COG1	0.485122		ANKH	0.279823
DPY19L1	0.485101		LEF1	0.279811
KIAA1614	0.485034		MFSD8	0.279683
PDGFC	0.48497		AK021977	0.279673
NR2F2	0.484918		IFITM2	0.279471
FBXO32	0.484911		PARP8	0.279416
PAK3	0.484866		ZCCHC11	0.279389
CDK14	0.484665		CADPS2	0.279385
EML4	0.484493		SLC30A1	0.27933
GGCX	0.484491		NCKAP5L	0.279124
MEX3C	0.484465		BGN	0.278937
GPR137B	0.484364		TFEC	0.278877
ADAT1	0.484235		DSG2	0.27872
GLI3	0.484209		ID3	0.2786
IFNAR1	0.484161		HTRA2	0.278571
CTNNA1	0.484057		PLCG1	0.278505
TMEM268	0.483906		RASGRF2	0.278456
DNAJC3	0.483754		CD40	0.278413
PDIA4	0.48371		ASPN	0.278352
SMAD5	0.483673		TGFB2	0.278312
APBA1	0.483597		FZD2	0.278195
TMED10	0.483535		ADORA3	0.278112
PHF2	0.483502		HERC5	0.27801
TMEM184B	0.48349		ZNF880	0.277917
ATF7IP	0.483457		ZFHX4	0.277768
VASH1	0.483365		ADAMTS12	0.277663
CKLF-CMTM1	0.483354		ITM2C	0.277624
SH3RF3	0.483324		CFL2	0.277612
RLIM	0.483323		FBXL2	0.277308
RHOBTB3	0.483279		ELMO2	0.277275
SLFN11	0.483241		LURAP1L	0.277165
TP53I11	0.483037		SULF2	0.277139
C19orf12	0.483008		ATF2	0.277131
BACH2	0.482976		ZNF25	0.277115
KIF2A	0.482956		PRKG1	0.277101
NIPBL	0.482933		EPSTI1	0.276962
ACBD3	0.482917		SLAMF8	0.276853
ZNF609	0.482817		AKAP11	0.276742
SH3RF3-AS1	0.482679		MAP3K2	0.276722
FPR3	0.482651		AKT1	0.276705
SYNC	0.482597		PRKCA	0.276603
KIRREL1	0.482418		ST8SIA4	0.276379
MSC-AS1	0.482413		PRDM5	0.276338
MAN1A2	0.482351		GALC	0.276121
MED13L	0.482275		ARL14EP	0.27612
ZDHHC20	0.48227		LGALS1	0.276085
DLEU7	0.482059		GFPT2	0.276013
ZNF826P	0.482057		ZSWIM7	0.275991
COL6A2	0.482012		BEND6	0.27599
SPEN	0.481999		DCAF5	0.275903
CEP170P1	0.481942		TMEM2	0.275895
UHMK1	0.481734		CLIC4	0.275755
MIA3	0.481654		HNRNPD	0.275748
LARP6	0.481644		M6PR	0.275662
FKBP9	0.481635		AFF1	0.275483
CREB1	0.481585		FAT3	0.275464
RAB3GAP1	0.481522		NHS	0.275277
KPNA6	0.481487		TIMP3	0.275185
BBS9	0.481468		SDCBP	0.274899
EBF2	0.481463		RP2	0.274878
NDNF	0.481452		CHST11	0.274853
MAPK8	0.481407		ZNF747	0.274748
ITGB5	0.481336		IGSF21	0.274726
PLPPR4	0.481257		CHI3L1	0.274673
ZFYVE16	0.481212		CASP6	0.274591
LMBRD1	0.48121		DDR2	0.27451
MTOR	0.481083		CST4	0.274439
MOSPD2	0.481043		FBXO32	0.274402
LDB2	0.48094		CRLS1	0.274183
SYNPO	0.480929		CLCN4	0.274102
HEATR6	0.480923		RALGAPB	0.274081
SNED1	0.480901		LAMA1	0.274049
METTL14	0.480872		SEC14L4	0.27403
PCDHGC3	0.480778		GPR180	0.274022
ENPP2	0.480769		MEX3B	0.273943
DNAJC16	0.480706		LXN	0.273922
ZMIZ1	0.480541		GBAS	0.273859
WDR35	0.480486		STARD13	0.273841
ABI2	0.480481		RRAS	0.273818
TXNDC5	0.480437		JAK1	0.273772
FILIP1L	0.480384		MICAL1	0.273708
IGF1R	0.480366		LFNG	0.273625
EMILIN1	0.480295		EIF2S3	0.273598
